# Supplementary material for: Bis­(2-methyl-1H-imidazole-κN 3)bis[2-(naphthalen-2-yl)acetato-κO]copper(II)
Source: Acta Crystallogr Sect E Struct Rep Online. 2011 Nov 16;67(Pt 12):m1772. doi: 10.1107/S1600536811047969 (PMC3238688; doi:10.1107/S1600536811047969)
Supplement: Supplementary file 1 [file e-67-m1772-sup1.cif]

##############################################################################
#                                                                            #
# This CIF contains the data in a paper accepted for publication in          #
# Acta Crystallographica Section E. It conforms to the requirements of       #
# Notes for Authors for Acta Crystallographica Section E, and has been       #
# peer reviewed under the auspices of the IUCr Commission on Journals.       #
#                                                                            #
# Full details of the Crystallographic Information File format               #
# are given in the paper "The Crystallographic Information File (CIF):       #
# a New Standard Archive File for Crystallography" by S. R. Hall, F. H.      #
# Allen and I. D. Brown [Acta Cryst. (1991), A47, 655-685].                  #
#                                                                            #
# The current version of the core CIF dictionary is obtainable from          #
# ftp://ftp.iucr.org/pub/cif_core.dic.                                       #
#                                                                            #
# Software is freely available for graphical display of the structure(s)     #
# in this CIF. For information consult the CIF software page                 #
# http://www.iucr.org/resources/cif/software.                                #
#                                                                            #
# This file may be used for bona fide research purposes within the           #
# scientific community so long as proper attribution is given to the journal # 
# article from which it was obtained.                                        #
#                                                                            #
##############################################################################
data_I
_audit_creation_method     SHELXL-97
_chemical_name_systematic
;
Bis(2-methyl-1<i>H</i>-imidazole-\k<i>N</i>^3^)bis[2-(naphthalen-1-
yl)acetato-\k<i>O</i>]copper(II)
;
_chemical_name_common     ?
_chemical_formula_moiety     'C32 H30 Cu N4 O4'
_chemical_formula_sum     'C32 H30 Cu N4 O4'
_chemical_formula_iupac     '[Cu (C12 H9 O2)2 (C4 H6 N2)2]'
_chemical_formula_weight     598.14
_chemical_melting_point     ?
_symmetry_cell_setting     monoclinic
_symmetry_space_group_name_H-M     'C 2/c'
_symmetry_space_group_name_Hall     '-C 2yc'
loop_
    _symmetry_equiv_pos_as_xyz
    'x, y, z'
    '-x, y, -z+1/2'
    'x+1/2, y+1/2, z'
    '-x+1/2, y+1/2, -z+1/2'
    '-x, -y, -z'
    'x, -y, z-1/2'
    '-x+1/2, -y+1/2, -z'
    'x+1/2, -y+1/2, z-1/2'
_cell_length_a     28.430(4)
_cell_length_b     7.5544(10)
_cell_length_c     13.9417(19)
_cell_angle_alpha     90.00
_cell_angle_beta     108.216(2)
_cell_angle_gamma     90.00
_cell_volume     2844.2(7)
_cell_formula_units_Z     4
_cell_measurement_reflns_used     2712
_cell_measurement_theta_min     2.80
_cell_measurement_theta_max     22.78
_cell_measurement_temperature     298(2)
_exptl_crystal_description     block
_exptl_crystal_colour     green
_exptl_crystal_size_max     0.12
_exptl_crystal_size_mid     0.10
_exptl_crystal_size_min     0.10
_exptl_crystal_density_diffrn     1.397
_exptl_crystal_density_meas     ?
_exptl_crystal_density_method     'not measured'
_exptl_crystal_F_000     1244
_exptl_absorpt_coefficient_mu     0.812
_exptl_absorpt_correction_type     multi-scan
_exptl_absorpt_process_details     '(<i>SADABS</i>; Sheldrick, 1996)'
_exptl_absorpt_correction_T_min     0.866
_exptl_absorpt_correction_T_max     0.903
_exptl_special_details     ?
_diffrn_ambient_temperature     298(2)
_diffrn_radiation_type     MoK\a
_diffrn_radiation_wavelength     0.71073
_diffrn_radiation_source     'fine-focus sealed tube'
_diffrn_radiation_monochromator     graphite
_diffrn_measurement_device_type     'Bruker APEXII CCD'
_diffrn_measurement_method     '\f and \w scans'
_diffrn_detector_area_resol_mean     ?
_diffrn_reflns_number     10438
_diffrn_reflns_av_R_equivalents     0.0321
_diffrn_reflns_av_sigmaI/netI     0.0291
_diffrn_reflns_theta_min     2.80
_diffrn_reflns_theta_max     25.01
_diffrn_reflns_theta_full     25.01
_diffrn_measured_fraction_theta_max     0.999
_diffrn_measured_fraction_theta_full     0.999
_diffrn_reflns_limit_h_min     -33
_diffrn_reflns_limit_h_max     33
_diffrn_reflns_limit_k_min     -8
_diffrn_reflns_limit_k_max     8
_diffrn_reflns_limit_l_min     -16
_diffrn_reflns_limit_l_max     16
_diffrn_standards_number     ?
_diffrn_standards_interval_count     ?
_diffrn_standards_interval_time     ?
_diffrn_standards_decay_%     ?
_refine_special_details
;
Refinement of <i>F</i>^2^ against ALL reflections. The weighted <i>R</i>-factor
<i>wR</i> and goodness of fit <i>S</i> are based on <i>F</i>^2^, conventional
<i>R</i>-factors <i>R</i> are based on <i>F</i>, with <i>F</i> set to zero for
negative <i>F</i>^2^. The threshold expression of <i>F</i>^2^ >
\s(<i>F</i>^2^) is used only for calculating <i>R</i>-factors(gt) <i>etc</i>.
and is not relevant to the choice of reflections for refinement.
<i>R</i>-factors based on <i>F</i>^2^ are statistically about twice as large
as those based on <i>F</i>, and <i>R</i>- factors based on ALL data will be
even larger.
;
_reflns_number_total     2507
_reflns_number_gt     2081
_reflns_threshold_expression     I>2sigma(I)
_refine_ls_structure_factor_coef     Fsqd
_refine_ls_matrix_type     full
_refine_ls_R_factor_all     0.0435
_refine_ls_R_factor_gt     0.0338
_refine_ls_wR_factor_gt     0.0853
_refine_ls_wR_factor_ref     0.0902
_refine_ls_goodness_of_fit_ref     1.050
_refine_ls_restrained_S_all     1.050
_refine_ls_number_reflns     2507
_refine_ls_number_parameters     188
_refine_ls_number_restraints     0
_refine_ls_hydrogen_treatment     constr
_refine_ls_weighting_scheme     calc
_refine_ls_weighting_details
         'calc w=1/[\s^2^(Fo^2^)+(0.0424P)^2^+2.2367P] where P=(Fo^2^+2Fc^2^)/3'
_atom_sites_solution_hydrogens     geom
_atom_sites_solution_primary     direct
_atom_sites_solution_secondary     difmap
_refine_ls_shift/su_max     0.000
_refine_ls_shift/su_mean     0.000
_refine_diff_density_max     0.233
_refine_diff_density_min     -0.221
_refine_ls_extinction_method     none
_refine_ls_extinction_coef     ?
loop_
    _atom_type_symbol
    _atom_type_description
    _atom_type_scat_dispersion_real
    _atom_type_scat_dispersion_imag
    _atom_type_scat_source
    'C' 'C' 0.0033 0.0016
                         'International Tables Vol C Tables 4.2.6.8 and 6.1.1.4'
    'H' 'H' 0.0000 0.0000
                         'International Tables Vol C Tables 4.2.6.8 and 6.1.1.4'
    'N' 'N' 0.0061 0.0033
                         'International Tables Vol C Tables 4.2.6.8 and 6.1.1.4'
    'O' 'O' 0.0106 0.0060
                         'International Tables Vol C Tables 4.2.6.8 and 6.1.1.4'
    'Cu' 'Cu' 0.3201 1.2651
                         'International Tables Vol C Tables 4.2.6.8 and 6.1.1.4'
_computing_data_collection     'APEX2 (Bruker 2007)'
_computing_cell_refinement     'SAINT (Bruker 2007)'
_computing_data_reduction     'SAINT (Bruker 2007)'
_computing_structure_solution     'SHELXS97 (Sheldrick, 2008)'
_computing_structure_refinement     'SHELXL97 (Sheldrick, 2008)'
_computing_molecular_graphics     'SHELXTL  (Sheldrick, 2008)'
_computing_publication_material     'SHELXTL (Sheldrick, 2008)'
loop_
    _atom_site_type_symbol
    _atom_site_label
    _atom_site_fract_x
    _atom_site_fract_y
    _atom_site_fract_z
    _atom_site_U_iso_or_equiv
    _atom_site_adp_type
    _atom_site_calc_flag
    _atom_site_refinement_flags
    _atom_site_occupancy
    _atom_site_symmetry_multiplicity
    _atom_site_disorder_assembly
    _atom_site_disorder_group
    C C1 0.41432(9) 0.1140(3) 0.87770(18) 0.0393(5) Uani d . 1 1 . .
    C C2 0.36810(9) 0.1271(3) 0.78610(19) 0.0444(6) Uani d . 1 1 . .
    H H2A 0.3421 0.1850 0.8059 0.053 Uiso calc R 1 1 . .
    H H2B 0.3754 0.2004 0.7354 0.053 Uiso calc R 1 1 . .
    C C3 0.34946(8) -0.0505(3) 0.74014(17) 0.0387(5) Uani d . 1 1 . .
    C C4 0.35305(9) -0.0972(4) 0.64815(18) 0.0488(6) Uani d . 1 1 . .
    H H4 0.3677 -0.0190 0.6144 0.059 Uiso calc R 1 1 . .
    C C5 0.33521(10) -0.2605(4) 0.6031(2) 0.0586(7) Uani d . 1 1 . .
    H H5 0.3384 -0.2895 0.5406 0.070 Uiso calc R 1 1 . .
    C C6 0.31340(10) -0.3760(4) 0.6506(2) 0.0553(7) Uani d . 1 1 . .
    H H6 0.3011 -0.4829 0.6198 0.066 Uiso calc R 1 1 . .
    C C7 0.30908(8) -0.3357(3) 0.74649(18) 0.0414(6) Uani d . 1 1 . .
    C C8 0.32775(8) -0.1709(3) 0.79265(16) 0.0356(5) Uani d . 1 1 . .
    C C9 0.32324(9) -0.1349(3) 0.88921(18) 0.0442(6) Uani d . 1 1 . .
    H H9 0.3357 -0.0293 0.9216 0.053 Uiso calc R 1 1 . .
    C C10 0.30110(10) -0.2521(4) 0.9353(2) 0.0561(7) Uani d . 1 1 . .
    H H10 0.2985 -0.2253 0.9985 0.067 Uiso calc R 1 1 . .
    C C11 0.28210(10) -0.4129(4) 0.8889(2) 0.0587(7) Uani d . 1 1 . .
    H H11 0.2666 -0.4911 0.9208 0.070 Uiso calc R 1 1 . .
    C C12 0.28645(9) -0.4541(4) 0.7972(2) 0.0521(7) Uani d . 1 1 . .
    H H12 0.2743 -0.5618 0.7673 0.062 Uiso calc R 1 1 . .
    C C13 0.54765(9) 0.2344(3) 0.88513(18) 0.0453(6) Uani d . 1 1 . .
    H H13 0.5409 0.1555 0.8313 0.054 Uiso d R 1 1 . .
    C C14 0.57019(10) 0.3915(3) 0.8895(2) 0.0509(7) Uani d . 1 1 . .
    H H14 0.5817 0.4416 0.8401 0.061 Uiso d R 1 1 . .
    C C15 0.55191(8) 0.3503(3) 1.02945(18) 0.0381(5) Uani d . 1 1 . .
    C C16 0.54798(10) 0.3857(3) 1.13113(19) 0.0500(6) Uani d . 1 1 . .
    H H16A 0.5212 0.3179 1.1404 0.075 Uiso calc R 1 1 . .
    H H16B 0.5419 0.5095 1.1374 0.075 Uiso calc R 1 1 . .
    H H16C 0.5784 0.3527 1.1815 0.075 Uiso calc R 1 1 . .
    N N1 0.53589(7) 0.2080(2) 0.97253(14) 0.0378(5) Uani d . 1 1 . .
    N N2 0.57289(8) 0.4629(3) 0.98082(16) 0.0453(5) Uani d . 1 1 . .
    H H2 0.5859 0.5633 1.0036 0.054 Uiso d R 1 1 . .
    O O1 0.44990(6) 0.0258(2) 0.86540(12) 0.0421(4) Uani d . 1 1 . .
    O O2 0.41557(7) 0.1856(2) 0.95858(13) 0.0522(5) Uani d . 1 1 . .
    Cu Cu1 0.5000 0.0000 1.0000 0.03683(15) Uani d S 1 2 . .
loop_
    _atom_site_aniso_label
    _atom_site_aniso_U_11
    _atom_site_aniso_U_22
    _atom_site_aniso_U_33
    _atom_site_aniso_U_12
    _atom_site_aniso_U_13
    _atom_site_aniso_U_23
    C1 0.0456(14) 0.0263(11) 0.0454(14) -0.0092(10) 0.0134(11) 0.0017(10)
    C2 0.0460(14) 0.0365(13) 0.0504(15) 0.0049(11) 0.0146(12) 0.0092(11)
    C3 0.0285(12) 0.0464(14) 0.0374(13) 0.0043(10) 0.0051(10) 0.0046(10)
    C4 0.0409(14) 0.0658(17) 0.0397(14) -0.0029(13) 0.0125(11) 0.0072(13)
    C5 0.0520(16) 0.082(2) 0.0439(15) -0.0064(15) 0.0177(13) -0.0145(15)
    C6 0.0461(15) 0.0595(17) 0.0565(17) -0.0061(13) 0.0106(13) -0.0200(14)
    C7 0.0299(12) 0.0470(14) 0.0442(14) -0.0005(10) 0.0072(10) -0.0022(11)
    C8 0.0250(11) 0.0424(13) 0.0361(12) 0.0044(9) 0.0045(9) 0.0026(10)
    C9 0.0411(14) 0.0503(15) 0.0392(13) -0.0011(11) 0.0098(11) -0.0009(11)
    C10 0.0477(15) 0.080(2) 0.0413(15) -0.0057(14) 0.0151(12) 0.0059(14)
    C11 0.0431(15) 0.0704(19) 0.0611(18) -0.0101(14) 0.0143(13) 0.0161(16)
    C12 0.0367(14) 0.0507(16) 0.0617(18) -0.0076(11) 0.0052(12) 0.0022(13)
    C13 0.0504(15) 0.0453(14) 0.0417(14) -0.0035(12) 0.0167(12) -0.0097(11)
    C14 0.0587(17) 0.0489(15) 0.0517(16) -0.0046(13) 0.0266(13) -0.0030(12)
    C15 0.0334(12) 0.0346(12) 0.0441(13) 0.0019(10) 0.0090(10) -0.0045(10)
    C16 0.0597(16) 0.0451(15) 0.0454(15) 0.0053(12) 0.0169(13) -0.0084(12)
    N1 0.0364(11) 0.0340(10) 0.0414(11) -0.0033(8) 0.0098(9) -0.0055(9)
    N2 0.0486(12) 0.0337(11) 0.0555(13) -0.0086(9) 0.0190(10) -0.0074(9)
    O1 0.0368(9) 0.0444(10) 0.0412(9) -0.0025(7) 0.0065(7) -0.0054(7)
    O2 0.0678(12) 0.0392(9) 0.0518(11) -0.0075(8) 0.0219(9) -0.0115(8)
    Cu1 0.0348(2) 0.0341(2) 0.0391(2) -0.00479(17) 0.00786(17) -0.00590(17)
_geom_special_details
;
All e.s.d.'s (except the e.s.d. in the dihedral angle between two l.s. planes)
are estimated using the full covariance matrix. The cell e.s.d.'s are taken
into account individually in the estimation of e.s.d.'s in distances, angles
and torsion angles; correlations between e.s.d.'s in cell parameters are only
used when they are defined by crystal symmetry. An approximate (isotropic)
treatment of cell e.s.d.'s is used for estimating e.s.d.'s involving l.s.
planes.
;
loop_
    _geom_bond_atom_site_label_1
    _geom_bond_atom_site_label_2
    _geom_bond_site_symmetry_2
    _geom_bond_distance
    _geom_bond_publ_flag
    C1 O2 . 1.241(3) ?
    C1 O1 . 1.267(3) ?
    C1 C2 . 1.523(3) ?
    C2 C3 . 1.510(3) ?
    C2 H2A . 0.9700 ?
    C2 H2B . 0.9700 ?
    C3 C4 . 1.364(3) ?
    C3 C8 . 1.424(3) ?
    C4 C5 . 1.405(4) ?
    C4 H4 . 0.9300 ?
    C5 C6 . 1.358(4) ?
    C5 H5 . 0.9300 ?
    C6 C7 . 1.413(3) ?
    C6 H6 . 0.9300 ?
    C7 C12 . 1.413(3) ?
    C7 C8 . 1.425(3) ?
    C8 C9 . 1.418(3) ?
    C9 C10 . 1.358(3) ?
    C9 H9 . 0.9300 ?
    C10 C11 . 1.402(4) ?
    C10 H10 . 0.9300 ?
    C11 C12 . 1.358(4) ?
    C11 H11 . 0.9300 ?
    C12 H12 . 0.9300 ?
    C13 C14 . 1.341(3) ?
    C13 N1 . 1.375(3) ?
    C13 H13 . 0.9300 ?
    C14 N2 . 1.363(3) ?
    C14 H14 . 0.9300 ?
    C15 N1 . 1.329(3) ?
    C15 N2 . 1.339(3) ?
    C15 C16 . 1.481(3) ?
    C16 H16A . 0.9600 ?
    C16 H16B . 0.9600 ?
    C16 H16C . 0.9600 ?
    N1 Cu1 . 1.9750(18) ?
    N2 H2 . 0.8600 ?
    O1 Cu1 . 1.9791(16) ?
    Cu1 N1 5_657 1.9750(18) ?
    Cu1 O1 5_657 1.9791(16) ?
loop_
    _geom_angle_atom_site_label_1
    _geom_angle_atom_site_label_2
    _geom_angle_atom_site_label_3
    _geom_angle_site_symmetry_1
    _geom_angle_site_symmetry_3
    _geom_angle
    _geom_angle_publ_flag
    O2 C1 O1 . . 123.7(2) ?
    O2 C1 C2 . . 120.4(2) ?
    O1 C1 C2 . . 115.9(2) ?
    C3 C2 C1 . . 113.22(18) ?
    C3 C2 H2A . . 108.9 ?
    C1 C2 H2A . . 108.9 ?
    C3 C2 H2B . . 108.9 ?
    C1 C2 H2B . . 108.9 ?
    H2A C2 H2B . . 107.7 ?
    C4 C3 C8 . . 119.3(2) ?
    C4 C3 C2 . . 120.6(2) ?
    C8 C3 C2 . . 120.1(2) ?
    C3 C4 C5 . . 121.6(2) ?
    C3 C4 H4 . . 119.2 ?
    C5 C4 H4 . . 119.2 ?
    C6 C5 C4 . . 120.2(2) ?
    C6 C5 H5 . . 119.9 ?
    C4 C5 H5 . . 119.9 ?
    C5 C6 C7 . . 120.8(2) ?
    C5 C6 H6 . . 119.6 ?
    C7 C6 H6 . . 119.6 ?
    C6 C7 C12 . . 121.6(2) ?
    C6 C7 C8 . . 119.0(2) ?
    C12 C7 C8 . . 119.3(2) ?
    C9 C8 C3 . . 123.2(2) ?
    C9 C8 C7 . . 117.7(2) ?
    C3 C8 C7 . . 119.1(2) ?
    C10 C9 C8 . . 121.1(2) ?
    C10 C9 H9 . . 119.4 ?
    C8 C9 H9 . . 119.4 ?
    C9 C10 C11 . . 121.0(3) ?
    C9 C10 H10 . . 119.5 ?
    C11 C10 H10 . . 119.5 ?
    C12 C11 C10 . . 119.8(3) ?
    C12 C11 H11 . . 120.1 ?
    C10 C11 H11 . . 120.1 ?
    C11 C12 C7 . . 121.0(3) ?
    C11 C12 H12 . . 119.5 ?
    C7 C12 H12 . . 119.5 ?
    C14 C13 N1 . . 109.5(2) ?
    C14 C13 H13 . . 125.3 ?
    N1 C13 H13 . . 125.2 ?
    C13 C14 N2 . . 106.2(2) ?
    C13 C14 H14 . . 126.9 ?
    N2 C14 H14 . . 126.9 ?
    N1 C15 N2 . . 109.6(2) ?
    N1 C15 C16 . . 127.1(2) ?
    N2 C15 C16 . . 123.3(2) ?
    C15 C16 H16A . . 109.5 ?
    C15 C16 H16B . . 109.5 ?
    H16A C16 H16B . . 109.5 ?
    C15 C16 H16C . . 109.5 ?
    H16A C16 H16C . . 109.5 ?
    H16B C16 H16C . . 109.5 ?
    C15 N1 C13 . . 106.20(19) ?
    C15 N1 Cu1 . . 128.97(16) ?
    C13 N1 Cu1 . . 124.80(15) ?
    C15 N2 C14 . . 108.5(2) ?
    C15 N2 H2 . . 125.6 ?
    C14 N2 H2 . . 125.9 ?
    C1 O1 Cu1 . . 106.96(15) ?
    N1 Cu1 N1 . 5_657 180.00(11) ?
    N1 Cu1 O1 . 5_657 89.99(7) ?
    N1 Cu1 O1 5_657 5_657 90.01(7) ?
    N1 Cu1 O1 . . 90.01(7) ?
    N1 Cu1 O1 5_657 . 89.99(7) ?
    O1 Cu1 O1 5_657 . 180.0000(10)
                                 ?
loop_
    _geom_torsion_atom_site_label_1
    _geom_torsion_atom_site_label_2
    _geom_torsion_atom_site_label_3
    _geom_torsion_atom_site_label_4
    _geom_torsion_site_symmetry_1
    _geom_torsion_site_symmetry_2
    _geom_torsion_site_symmetry_3
    _geom_torsion_site_symmetry_4
    _geom_torsion
    _geom_torsion_publ_flag
    O2 C1 C2 C3 . . . . -127.3(2) ?
    O1 C1 C2 C3 . . . . 52.1(3) ?
    C1 C2 C3 C4 . . . . -110.1(3) ?
    C1 C2 C3 C8 . . . . 70.1(3) ?
    C8 C3 C4 C5 . . . . 0.9(4) ?
    C2 C3 C4 C5 . . . . -178.9(2) ?
    C3 C4 C5 C6 . . . . 0.5(4) ?
    C4 C5 C6 C7 . . . . -1.2(4) ?
    C5 C6 C7 C12 . . . . 179.9(3) ?
    C5 C6 C7 C8 . . . . 0.4(4) ?
    C4 C3 C8 C9 . . . . 178.9(2) ?
    C2 C3 C8 C9 . . . . -1.3(3) ?
    C4 C3 C8 C7 . . . . -1.6(3) ?
    C2 C3 C8 C7 . . . . 178.2(2) ?
    C6 C7 C8 C9 . . . . -179.5(2) ?
    C12 C7 C8 C9 . . . . 1.0(3) ?
    C6 C7 C8 C3 . . . . 1.0(3) ?
    C12 C7 C8 C3 . . . . -178.5(2) ?
    C3 C8 C9 C10 . . . . 178.3(2) ?
    C7 C8 C9 C10 . . . . -1.2(3) ?
    C8 C9 C10 C11 . . . . 0.2(4) ?
    C9 C10 C11 C12 . . . . 1.0(4) ?
    C10 C11 C12 C7 . . . . -1.2(4) ?
    C6 C7 C12 C11 . . . . -179.3(3) ?
    C8 C7 C12 C11 . . . . 0.2(4) ?
    N1 C13 C14 N2 . . . . 0.5(3) ?
    N2 C15 N1 C13 . . . . 0.1(3) ?
    C16 C15 N1 C13 . . . . 179.9(2) ?
    N2 C15 N1 Cu1 . . . . -177.75(15) ?
    C16 C15 N1 Cu1 . . . . 2.1(4) ?
    C14 C13 N1 C15 . . . . -0.4(3) ?
    C14 C13 N1 Cu1 . . . . 177.56(17) ?
    N1 C15 N2 C14 . . . . 0.2(3) ?
    C16 C15 N2 C14 . . . . -179.6(2) ?
    C13 C14 N2 C15 . . . . -0.5(3) ?
    O2 C1 O1 Cu1 . . . . 7.9(3) ?
    C2 C1 O1 Cu1 . . . . -171.46(15) ?
    C15 N1 Cu1 O1 . . . 5_657 -50.3(2) ?
    C13 N1 Cu1 O1 . . . 5_657 132.28(19) ?
    C15 N1 Cu1 O1 . . . . 129.7(2) ?
    C13 N1 Cu1 O1 . . . . -47.72(19) ?
    C1 O1 Cu1 N1 . . . . -95.44(14) ?
    C1 O1 Cu1 N1 . . . 5_657 84.56(14) ?
loop_
    _geom_hbond_atom_site_label_D
    _geom_hbond_atom_site_label_H
    _geom_hbond_atom_site_label_A
    _geom_hbond_site_symmetry_A
    _geom_hbond_distance_DH
    _geom_hbond_distance_HA
    _geom_hbond_distance_DA
    _geom_hbond_angle_DHA
    N2 H2 O2 5_667 0.86 1.973 2.775(3) 154.7
data_global
_journal_date_recd_electronic     2011-11-08
_journal_date_accepted     2011-11-11
_journal_name_full     'Acta Crystallographica, Section E'
_journal_year     2011
_journal_volume     67
_journal_issue     12
_journal_page_first     m1772
_journal_page_last     m1772
_journal_paper_category     QM
_journal_coeditor_code     NC2255
_publ_contact_author
;
 Yin, Fu-Jun'
Jiangsu Marine Resources Development Research Institute
Huai hai Institute of Technology
Lianyungang 222005
People's Republic of China
;
_publ_contact_author_email     yfj1999@126.com
_publ_contact_author_fax     '086-0518-85895905'
_publ_contact_author_phone     '086-15961378832'
_publ_section_title
;\
Bis(2-methyl-1<i>H</i>-imidazole-\k<i>N</i>^3^)bis[2-(naphthalen-1-\
yl)acetato-\k<i>O</i>]copper(II)
;
loop_
    _publ_author_name
    _publ_author_address
    ' Yin, Fu-Jun'
;
Jiangsu Marine Resources Development Research Institute
Huaihai Institute of Technology
Lianyungang 222005
People's Republic of China
;
    'Han, Li-Jun'
;
Department of Mathematics and Science
Huaihai Institute of Technology
Lianyungang 222005
People's Republic of China
;
    'Yang, Shu-Ping'
;
Department of Chemical Engineering
Huaihai Institute of Technology
Lianyungang 222005
People's Republic of China
;
    'Xu, Xing You'
;
Huaiyin Insititute of Technology
Huaiyin 223003
People's Republic of China
;
