# Supplementary material for: Bis­(2-methyl-1H-imidazole-κN 3)bis[2-(naphthalen-2-yl)acetato-κO]copper(II)
Source: Acta Crystallogr Sect E Struct Rep Online. 2011 Nov 16;67(Pt 12):m1772. doi: 10.1107/S1600536811047969 (PMC3238688; doi:10.1107/S1600536811047969)
Supplement: Supplementary file 2 [file e-67-m1772-Isup2.hkl]

#
# h,k,l, Fc-squared, Fo-squared, sigma(Fo-squared) and status flag
#
data_I
_shelx_title ' yfj5_2_0m in C2/c'
_shelx_refln_list_code          4
_shelx_F_calc_maximum      364.78
_exptl_crystal_F_000      1244.00
_reflns_d_resolution_high  0.8407
 
loop_
 _symmetry_equiv_pos_as_xyz
 'x, y, z'
 '-x, y, -z+1/2'
 'x+1/2, y+1/2, z'
 '-x+1/2, y+1/2, -z+1/2'
 '-x, -y, -z'
 'x, -y, z-1/2'
 '-x+1/2, -y+1/2, -z'
 'x+1/2, -y+1/2, z-1/2'
 
_cell_length_a    28.4304
_cell_length_b     7.5544
_cell_length_c    13.9417
_cell_angle_alpha  90.000
_cell_angle_beta  108.216
_cell_angle_gamma  90.000
 
_shelx_F_squared_multiplier     1.000
 
loop_
 _refln_index_h
 _refln_index_k
 _refln_index_l
 _refln_F_squared_calc
 _refln_F_squared_meas
 _refln_F_squared_sigma
 _refln_observed_status
   4   0   0      745.33      908.17     24.90 o
   6   0   0    15293.83    16178.79    227.21 o
   8   0   0    59717.38    64305.69    867.63 o
  10   0   0      438.61      651.27     31.29 o
  12   0   0     2255.82     1915.21     46.24 o
  14   0   0     9304.31     9032.80    148.04 o
  16   0   0     2404.82     2453.12     59.71 o
  18   0   0     2373.04     2516.59     64.21 o
  20   0   0     3662.09     3463.00     81.12 o
  22   0   0     7403.51     7355.10    178.62 o
  24   0   0     3973.35     3877.29    120.33 o
  26   0   0     1308.79     1584.63    161.54 o
  28   0   0      805.32      851.57    179.49 o
  30   0   0       19.64       -2.66     30.08 o
  32   0   0      109.45      120.57     51.85 o
   1   1   0    19180.45    21001.35    248.77 o
   3   1   0     2509.20     2714.69     40.14 o
   5   1   0      332.57      258.40     10.46 o
   7   1   0    94994.19    97068.52   1006.33 o
   9   1   0      560.71      407.77     20.57 o
  11   1   0     4131.72     3816.28     50.60 o
  13   1   0     6429.08     6141.66     82.35 o
  15   1   0      512.49      406.63     16.90 o
  17   1   0     1675.83     1606.41     33.61 o
  19   1   0     2809.62     2700.82     55.48 o
  21   1   0     6329.87     6273.49     98.34 o
  23   1   0     2608.86     2647.41     94.36 o
  25   1   0     1472.42     1500.61     52.58 o
  27   1   0      223.20      249.06     29.69 o
  29   1   0      456.85      535.92     40.07 o
  31   1   0       62.22      130.27     28.16 o
   0   2   0     6079.75     5745.98     91.07 o
   2   2   0     9096.43     9351.96    114.48 o
   4   2   0     9168.03     9298.94     98.73 o
   6   2   0      172.36      152.93      9.70 o
   8   2   0    13834.02    14350.31    165.50 o
  10   2   0     1955.65     1891.64     36.59 o
  12   2   0     3751.64     3811.99     60.52 o
  14   2   0    22575.55    22850.87    261.73 o
  16   2   0     3491.77     3429.23     61.46 o
  18   2   0     5055.99     4925.72     81.18 o
  20   2   0     2456.06     2260.26     89.73 o
  22   2   0      963.25      935.27     36.46 o
  24   2   0      234.09      246.56     24.28 o
  26   2   0      573.71      585.84     33.36 o
  28   2   0     1478.82     1496.52     57.64 o
  30   2   0        5.11        1.45     30.64 o
   1   3   0     2484.69     1974.95     48.47 o
   3   3   0    14859.78    14849.27    171.16 o
   5   3   0    15428.13    16037.74    183.08 o
   7   3   0     7367.29     7009.06     74.60 o
   9   3   0     1122.19      896.02     25.05 o
  11   3   0      532.63      398.77     18.88 o
  13   3   0      282.72      288.16     18.22 o
  15   3   0     6270.49     6276.67     94.20 o
  17   3   0     5804.47     5909.93     92.56 o
  19   3   0     6659.47     6525.57    121.47 o
  21   3   0     6833.12     6737.81    129.61 o
  23   3   0       14.59       19.98     15.22 o
  25   3   0      611.13      663.80     40.73 o
  27   3   0      710.27      799.19     66.47 o
  29   3   0      158.92       73.73     62.49 o
   0   4   0      960.92      799.37     44.73 o
   2   4   0     7804.17     7879.12    104.09 o
   4   4   0    12545.22    12402.17    151.97 o
   6   4   0     4218.61     4095.11     52.53 o
   8   4   0     4694.43     4560.69     56.58 o
  10   4   0     1814.37     1664.65     47.46 o
  12   4   0      734.31      846.11     34.18 o
  14   4   0     2091.65     1980.70     54.61 o
  16   4   0      451.06      460.32     29.36 o
  18   4   0     2816.90     2820.83    100.05 o
  20   4   0     3209.75     3107.21    101.48 o
  22   4   0       20.85        2.67     21.12 o
  24   4   0     1397.72     1551.45     69.53 o
  26   4   0      921.06      871.02     58.81 o
  28   4   0      315.79      344.51     45.58 o
   1   5   0    10609.63    10604.66    125.72 o
   3   5   0     9055.15     8919.10    120.84 o
   5   5   0     4054.48     4071.37     56.30 o
   7   5   0       75.37       73.82     10.41 o
   9   5   0      571.77      523.80     31.64 o
  11   5   0      669.51      626.87     27.87 o
  13   5   0      423.14      480.13     29.97 o
  15   5   0      360.41      361.13     35.36 o
  17   5   0     2106.83     2284.14     78.36 o
  19   5   0     1703.40     1779.79     71.56 o
  21   5   0      796.54      860.21     55.61 o
  23   5   0     1614.82     1650.11     74.10 o
  25   5   0      473.05      580.72     53.00 o
   0   6   0     2548.11     2517.03     69.56 o
   2   6   0     2925.12     2895.05     58.92 o
   4   6   0     1634.17     1626.45     38.46 o
   6   6   0     1782.89     1852.79     49.40 o
   8   6   0      548.41      606.63     29.24 o
  10   6   0     1718.80     1757.52     55.11 o
  12   6   0     1736.07     1639.75     64.95 o
  14   6   0      110.33      129.36     29.55 o
  16   6   0     2283.32     2386.06    127.44 o
  18   6   0      762.92      818.13     77.20 o
  20   6   0      378.34      448.97     63.71 o
  22   6   0      913.42      795.21     59.72 o
   1   7   0      386.51      398.72     22.29 o
   3   7   0      232.98      261.02     26.87 o
   5   7   0      870.07      905.49     41.93 o
   7   7   0     1306.35     1235.07     49.06 o
   9   7   0     2112.21     2084.74     64.27 o
  11   7   0     1417.36     1435.61     65.27 o
  13   7   0     1500.67     1568.59     70.60 o
  15   7   0      626.37      664.27     64.44 o
  17   7   0      789.25      907.61     61.10 o
  19   7   0      248.77      228.80     44.84 o
   0   8   0     1355.76     1310.91    105.03 o
   2   8   0      947.94      976.60     46.69 o
   4   8   0      457.65      477.26     42.45 o
   6   8   0      600.42      608.18     48.25 o
   8   8   0      277.02      306.93     39.84 o
  10   8   0      224.68      286.33     40.32 o
  12   8   0      149.61      101.48     37.39 o
  14   8   0      184.28      139.43     35.40 o
 -31   1   1      150.14      159.55     29.06 o
 -29   1   1       43.70       32.19     21.68 o
 -27   1   1      215.19      195.85     26.48 o
 -25   1   1      114.38       80.16     20.63 o
 -23   1   1       68.87       70.72     19.16 o
 -21   1   1        5.00       -6.05     11.72 o
 -19   1   1      137.82      136.19     18.67 o
 -17   1   1     1610.42     1838.88     31.52 o
 -15   1   1     2270.15     2575.38     39.87 o
 -13   1   1     2132.47     2142.22     36.89 o
 -11   1   1       29.14       16.68      5.17 o
  -9   1   1     7363.59     8493.51    102.79 o
  -7   1   1    15659.42    17090.22    187.94 o
  -5   1   1      646.30      769.08     15.99 o
  -3   1   1    30546.74    30644.60    320.82 o
  -1   1   1     1048.40      923.64     15.89 o
   1   1   1     1725.59     1794.93     22.79 o
   3   1   1    26602.10    28324.79    335.68 o
   5   1   1    94174.82    99559.11   1030.35 o
   7   1   1    17100.15    17400.25    174.96 o
   9   1   1      169.72      231.29     11.19 o
  11   1   1     9328.27     9378.38    115.31 o
  13   1   1     4845.11     5090.74     66.37 o
  15   1   1     4792.93     4898.72     67.10 o
  17   1   1       94.79       62.41     13.39 o
  19   1   1       35.71       38.16     19.64 o
  21   1   1        3.86      -17.90     11.93 o
  23   1   1      131.22      111.47     18.86 o
  25   1   1       96.30      111.99     23.06 o
  27   1   1        0.85      -17.59     20.92 o
  29   1   1       14.28       30.17     22.64 o
  31   1   1       34.80       18.69     27.29 o
 -30   2   1       39.92       49.37     27.42 o
 -28   2   1     1043.27     1181.55     61.17 o
 -26   2   1      113.69      115.57     18.48 o
 -24   2   1        0.40      -16.23     13.59 o
 -22   2   1      550.02      552.10     29.04 o
 -20   2   1        4.62        0.33     11.88 o
 -18   2   1       22.66       -3.80     11.46 o
 -16   2   1      599.58      536.30     25.84 o
 -14   2   1      102.34      126.96     13.62 o
 -12   2   1       50.40       29.93      8.30 o
 -10   2   1     3472.39     3580.94     54.74 o
  -8   2   1     1424.21     1513.08     32.40 o
  -6   2   1     6332.86     6574.02     82.03 o
  -4   2   1    11608.52    12114.88    125.00 o
  -2   2   1     7815.67     8406.41     98.14 o
   0   2   1    11616.95    11956.64    134.77 o
   2   2   1    13355.63    14060.99    131.45 o
   4   2   1    34171.79    36447.38    324.67 o
   6   2   1      623.13      719.93     16.08 o
   8   2   1     8259.99     8331.79    103.96 o
  10   2   1      767.39      841.01     30.24 o
  12   2   1    21370.90    22095.38    251.96 o
  14   2   1        3.45        7.00      8.12 o
  16   2   1     2581.45     2616.23     91.23 o
  18   2   1      824.55      800.83     30.96 o
  20   2   1      251.28      214.47     21.12 o
  22   2   1      889.81      888.02     36.72 o
  24   2   1      355.53      303.30     26.34 o
  26   2   1      201.39      222.29     33.92 o
  28   2   1       22.92       46.50     32.90 o
  30   2   1      100.23       80.57     30.40 o
 -29   3   1       76.84       87.66     22.86 o
 -27   3   1     1096.70     1060.56     60.32 o
 -25   3   1      239.02      231.83     28.54 o
 -23   3   1       92.31      136.76     22.54 o
 -21   3   1      219.74      175.54     20.48 o
 -19   3   1      524.58      511.44     26.68 o
 -17   3   1       49.86       81.55     14.34 o
 -15   3   1      974.36     1028.73     36.06 o
 -13   3   1       57.45       73.11     29.65 o
 -11   3   1      230.93      223.86     15.20 o
  -9   3   1      992.36     1084.43     22.53 o
  -7   3   1     1112.96     1289.97     25.02 o
  -5   3   1     2518.84     2665.85     39.51 o
  -3   3   1     1358.66     1528.23     27.53 o
  -1   3   1       10.49        3.53      5.47 o
   1   3   1      536.33      644.87     17.49 o
   3   3   1     1081.70     1128.49     25.45 o
   5   3   1     3317.43     3621.32     44.64 o
   7   3   1      359.76      336.24     13.29 o
   9   3   1     1580.84     1681.46     29.65 o
  11   3   1     5827.16     5795.13     85.06 o
  13   3   1        7.50       -1.19      9.57 o
  15   3   1       20.37       14.09     11.26 o
  17   3   1      382.97      337.02     22.88 o
  19   3   1     3786.06     3527.96     69.08 o
  21   3   1       53.66       41.07     14.91 o
  23   3   1      103.35      110.56     23.22 o
  25   3   1       67.18       72.70     23.87 o
  27   3   1       44.56       15.15     29.33 o
  29   3   1       37.02        3.37     34.07 o
 -28   4   1       13.77       14.59     24.40 o
 -26   4   1      304.87      274.16     43.31 o
 -24   4   1      498.81      439.02     36.42 o
 -22   4   1      290.85      276.01     28.89 o
 -20   4   1      714.86      739.63     39.41 o
 -18   4   1     1173.18     1029.11     51.06 o
 -16   4   1        6.70       -6.73     11.11 o
 -14   4   1        0.60      -15.45     10.30 o
 -12   4   1       24.36       16.62     10.36 o
 -10   4   1        0.14       -5.05      8.68 o
  -8   4   1     1819.14     1704.82     33.05 o
  -6   4   1     3403.66     3537.67     62.93 o
  -4   4   1      985.63     1053.17     25.33 o
  -2   4   1     2075.62     2028.35     39.79 o
   0   4   1      335.14      288.07     16.14 o
   2   4   1      309.95      428.83     15.63 o
   4   4   1     1384.98     1458.53     29.91 o
   6   4   1     1154.22     1257.25     33.35 o
   8   4   1      351.56      327.05     15.69 o
  10   4   1      808.91      912.67     29.82 o
  12   4   1      690.68      635.33     28.70 o
  14   4   1      207.39      228.79     19.53 o
  16   4   1       43.10       51.44     14.19 o
  18   4   1      739.19      703.22     39.34 o
  20   4   1      103.84       75.81     21.21 o
  22   4   1        6.52       49.71     27.77 o
  24   4   1      243.62      221.33     36.19 o
  26   4   1      986.36      886.62     63.65 o
  28   4   1      114.21       80.68     35.94 o
 -27   5   1        5.84       16.57     24.85 o
 -25   5   1      254.05      227.53     38.07 o
 -23   5   1      151.59      115.36     36.74 o
 -21   5   1       40.13       76.31     22.06 o
 -19   5   1      430.38      420.56     44.52 o
 -17   5   1     2978.28     3124.91     77.91 o
 -15   5   1      243.94      207.26     24.46 o
 -13   5   1     1627.20     1602.73     57.57 o
 -11   5   1      953.84      962.15     39.31 o
  -9   5   1     4693.43     4671.70     77.67 o
  -7   5   1     2021.66     2031.29     40.06 o
  -5   5   1      910.06      999.25     30.93 o
  -3   5   1      608.46      614.49     22.49 o
  -1   5   1      584.90      559.53     24.17 o
   1   5   1        2.69        3.81      8.62 o
   3   5   1      427.19      373.88     16.95 o
   5   5   1       56.70       48.88      8.66 o
   7   5   1       21.80       23.54     11.28 o
   9   5   1       61.97       59.87     13.43 o
  11   5   1       15.96       16.65     12.19 o
  13   5   1      731.40      791.08     47.07 o
  15   5   1     1046.92     1017.48     54.00 o
  17   5   1      156.40      145.26     29.02 o
  19   5   1       34.91       38.74     23.40 o
  21   5   1      588.02      609.30     49.59 o
  23   5   1      380.86      321.03     43.03 o
  25   5   1      131.80      135.53     35.82 o
 -24   6   1        4.48        0.18     23.40 o
 -22   6   1      107.67      133.54     34.52 o
 -20   6   1       65.35       32.66     26.93 o
 -18   6   1       11.73       20.06     22.47 o
 -16   6   1      261.00      318.57     33.58 o
 -14   6   1       57.05       55.49     19.88 o
 -12   6   1      170.53      164.66     23.52 o
 -10   6   1      447.84      492.18     32.60 o
  -8   6   1       54.98       57.56     17.61 o
  -6   6   1        0.01        0.89     14.71 o
  -4   6   1     1282.67     1297.79     34.75 o
  -2   6   1       12.54       26.76     10.77 o
   0   6   1       13.65        0.68     10.04 o
   2   6   1       12.59       28.18     10.48 o
   4   6   1       25.99       22.81     10.30 o
   6   6   1      118.30      100.70     18.62 o
   8   6   1      960.19      988.45     35.89 o
  10   6   1      329.40      321.11     28.26 o
  12   6   1        3.55        2.83     20.61 o
  14   6   1       23.92       34.99     22.18 o
  16   6   1       51.95       40.62     23.44 o
  18   6   1     1081.08     1036.81     66.07 o
  20   6   1       68.00       54.09     28.99 o
  22   6   1       10.13       17.27     28.51 o
 -19   7   1       59.43       18.33     27.49 o
 -17   7   1       98.56       90.40     31.30 o
 -15   7   1        2.93       36.91     25.64 o
 -13   7   1        0.17        8.22     19.39 o
 -11   7   1      176.20      151.06     25.34 o
  -9   7   1       23.62       12.91     17.94 o
  -7   7   1       27.60       16.08     16.69 o
  -5   7   1      203.12      240.89     26.88 o
  -3   7   1      151.17      141.29     21.90 o
  -1   7   1       18.82        3.43     12.97 o
   1   7   1       17.96       19.08     11.99 o
   3   7   1      349.33      327.96     26.41 o
   5   7   1      228.95      228.23     28.81 o
   7   7   1       17.17       10.96     21.38 o
   9   7   1       10.23        6.43     24.08 o
  11   7   1        0.25       -2.69     22.15 o
  13   7   1      125.47       59.00     27.04 o
  15   7   1       89.51       63.64     27.88 o
  17   7   1       10.85       51.12     28.17 o
  19   7   1       25.65       -0.29     28.38 o
 -14   8   1      147.10      203.99     32.16 o
 -12   8   1       38.84       32.87     22.71 o
 -10   8   1        0.09        1.99     20.05 o
  -8   8   1      145.89      121.42     23.13 o
  -6   8   1      351.87      370.00     31.12 o
  -4   8   1      273.44      301.85     28.59 o
  -2   8   1       59.74       44.31     21.49 o
   0   8   1        0.09       18.84     27.07 o
   2   8   1       55.09       19.39     28.74 o
   4   8   1      648.79      574.06     57.14 o
   6   8   1      186.13      231.44     36.23 o
   8   8   1       84.36      139.19     32.64 o
  10   8   1       56.67       42.10     27.79 o
  12   8   1      182.28      192.58     53.95 o
 -32   0   2       33.26       36.64     35.23 o
 -30   0   2     1109.06     1132.32     73.17 o
 -28   0   2      480.86      520.84     56.50 o
 -26   0   2     5436.00     5583.17    154.59 o
 -24   0   2    12818.66    12957.74    276.32 o
 -22   0   2      145.38      129.62     32.57 o
 -20   0   2     1869.73     1927.77     46.82 o
 -18   0   2      763.55      804.29     28.69 o
 -16   0   2      452.36      404.82     23.99 o
 -14   0   2     3097.44     3053.31     58.53 o
 -12   0   2    13493.38    12836.86    164.81 o
 -10   0   2    13250.94    11284.59    866.81 o
  -8   0   2     9588.71    10331.07    229.34 o
  -6   0   2     2507.35     2029.91     79.03 o
  -4   0   2    42082.46    43095.50    712.54 o
  -2   0   2   133063.77   132567.75   2186.14 o
   0   0   2    18075.41    18560.10    313.50 o
   2   0   2    54105.22    55888.21    922.20 o
   4   0   2    19581.81    19515.12    465.88 o
   6   0   2    23455.72    25852.52    441.85 o
   8   0   2     8046.80     7816.42    153.10 o
  10   0   2     3871.80     4109.47     84.63 o
  12   0   2     8042.24     8210.47    136.78 o
  14   0   2     4950.57     5141.85     98.33 o
  16   0   2     4899.80     4874.33     97.95 o
  18   0   2     3394.84     3377.96     80.24 o
  20   0   2     1255.08     1193.14     54.39 o
  22   0   2     2627.33     2600.82    140.26 o
  24   0   2       58.74       63.82     29.07 o
  26   0   2      198.24      212.13     41.76 o
  28   0   2      532.71      483.95     77.78 o
  30   0   2      698.45      551.75     89.08 o
 -31   1   2     1025.01     1068.83    118.48 o
 -29   1   2      265.71      339.11     33.59 o
 -27   1   2     1405.55     1379.25     53.62 o
 -25   1   2     1874.25     1864.71     57.37 o
 -23   1   2     2680.52     2570.30     65.01 o
 -21   1   2      913.97      963.34     38.33 o
 -19   1   2     3485.61     3231.32     54.58 o
 -17   1   2     7929.46     7823.52     84.73 o
 -15   1   2       36.21       13.51      7.21 o
 -13   1   2     5546.94     5459.38     64.15 o
 -11   1   2     4764.96     4792.37     55.05 o
  -9   1   2     3579.68     3638.57     42.72 o
  -7   1   2     6682.69     6620.97     67.12 o
  -5   1   2    35251.43    36327.75    348.43 o
  -3   1   2    51250.39    52014.26    538.46 o
  -1   1   2     3533.73     3782.90     54.01 o
   1   1   2       49.18       42.82      5.27 o
   3   1   2      418.41      357.08     12.10 o
   5   1   2    24892.09    24839.08    244.00 o
   7   1   2      160.05       72.52      7.09 o
   9   1   2    48213.13    49259.06    477.32 o
  11   1   2    24327.30    24678.30    250.21 o
  13   1   2      167.78      220.56     13.47 o
  15   1   2     6808.75     6629.90    101.67 o
  17   1   2      196.36      163.95     18.66 o
  19   1   2     1172.42     1129.64     37.67 o
  21   1   2     2992.76     3133.54     65.32 o
  23   1   2     1621.72     1735.44     56.00 o
  25   1   2      558.20      615.35     38.68 o
  27   1   2      334.44      438.32    100.49 o
  29   1   2      658.80      696.68    115.01 o
 -32   2   2      170.22      195.41     37.96 o
 -30   2   2      841.68      968.16     60.00 o
 -28   2   2     1233.75     1367.19    110.41 o
 -26   2   2     1636.88     1700.26     53.43 o
 -24   2   2     2111.14     1981.48     47.53 o
 -22   2   2      850.37      857.38     42.79 o
 -20   2   2      786.94      757.65     28.00 o
 -18   2   2      819.01      835.96     27.49 o
 -16   2   2     2238.52     2281.90     51.59 o
 -14   2   2     1929.33     1856.10     39.02 o
 -12   2   2     6855.17     6980.14     92.97 o
 -10   2   2    17706.09    17465.15    197.33 o
  -8   2   2    22183.01    22269.16    206.07 o
  -6   2   2    25539.80    26636.30    263.23 o
  -4   2   2    14545.15    15302.35    156.25 o
  -2   2   2    14068.19    13845.06    130.19 o
   0   2   2      100.16       50.71      5.37 o
   2   2   2     4933.29     4783.60     56.61 o
   4   2   2      664.57      607.47     14.98 o
   6   2   2       88.98      133.55      8.49 o
   8   2   2     1025.28      933.00     22.79 o
  10   2   2     3249.40     2985.63     43.72 o
  12   2   2    17268.64    16740.18    177.82 o
  14   2   2     5721.86     5473.66     83.19 o
  16   2   2    20797.77    19786.57    236.33 o
  18   2   2     6556.14     6227.73     97.47 o
  20   2   2       35.31       53.41     19.43 o
  22   2   2     1466.12     1474.96     52.62 o
  24   2   2       29.97       56.71     20.65 o
  26   2   2      107.27      112.18     31.53 o
  28   2   2      228.81      227.97     37.60 o
 -31   3   2      125.19      208.81     38.84 o
 -29   3   2      927.24      943.68     77.41 o
 -27   3   2      175.26      193.26     25.24 o
 -25   3   2      195.19      150.45     25.06 o
 -23   3   2     4452.40     4461.66     85.30 o
 -21   3   2     2411.75     2394.32     57.57 o
 -19   3   2     3218.74     3050.95     73.02 o
 -17   3   2     2702.02     2570.62     53.00 o
 -15   3   2      441.55      336.77     19.73 o
 -13   3   2       15.59        5.49      8.70 o
 -11   3   2     1009.60      982.39     27.75 o
  -9   3   2    21613.51    22138.86    226.41 o
  -7   3   2    24416.97    25027.72    233.34 o
  -5   3   2    32512.01    33040.82    301.36 o
  -3   3   2     9137.28     9145.40    101.83 o
  -1   3   2      162.14      222.66     10.31 o
   1   3   2     8270.40     8559.79     96.26 o
   3   3   2      873.73      834.65     18.14 o
   5   3   2      351.84      172.99     10.69 o
   7   3   2     7383.69     7192.27     85.68 o
   9   3   2      504.69      394.09     19.03 o
  11   3   2      583.77      561.76     27.46 o
  13   3   2     9037.92     9379.92    126.38 o
  15   3   2     5030.02     5284.46    107.20 o
  17   3   2     9839.38     9834.97    136.94 o
  19   3   2     5957.92     5670.83    108.46 o
  21   3   2        8.82        9.36     17.16 o
  23   3   2     1474.34     1335.01     54.15 o
  25   3   2      126.39       92.26     27.06 o
  27   3   2      179.69      101.33     27.84 o
 -28   4   2      570.60      583.72     39.31 o
 -26   4   2      330.16      320.93     31.13 o
 -24   4   2      108.57      119.34     22.36 o
 -22   4   2     3343.68     3202.78     72.55 o
 -20   4   2      771.66      734.10     44.25 o
 -18   4   2      388.37      368.59     29.10 o
 -16   4   2     6922.80     6769.32    119.19 o
 -14   4   2      434.30      367.32     33.39 o
 -12   4   2     2576.59     2513.68     60.45 o
 -10   4   2     5193.36     5086.35     77.33 o
  -8   4   2     1772.91     1853.26     34.65 o
  -6   4   2     8191.82     8357.66     92.75 o
  -4   4   2     1398.34     1286.40     26.10 o
  -2   4   2      863.70      684.40     23.05 o
   0   4   2    13591.61    13230.47    254.64 o
   2   4   2     6608.04     6277.33     73.14 o
   4   4   2     4209.36     4109.58     53.66 o
   6   4   2     6635.60     6942.48     86.94 o
   8   4   2     3964.23     3775.17     56.14 o
  10   4   2     3355.76     3451.46     61.83 o
  12   4   2     2326.16     2320.29     50.12 o
  14   4   2     3416.72     3191.19     90.77 o
  16   4   2      842.50      819.16     39.47 o
  18   4   2      204.32      222.73     26.68 o
  20   4   2      365.05      372.25     33.06 o
  22   4   2       21.93       64.36     22.87 o
  24   4   2     1643.33     1481.15     71.78 o
  26   4   2     1386.70     1233.67     84.33 o
 -27   5   2      585.56      614.23     49.00 o
 -25   5   2     1258.34     1248.52     59.73 o
 -23   5   2     1423.70     1439.64     53.37 o
 -21   5   2     2286.37     2319.72     63.31 o
 -19   5   2      529.14      614.91     38.89 o
 -17   5   2      238.00      171.94     23.96 o
 -15   5   2     1795.22     1930.19     58.23 o
 -13   5   2      379.39      376.31     29.07 o
 -11   5   2      843.63      757.76     36.06 o
  -9   5   2     5810.72     5579.70     91.31 o
  -7   5   2     2795.21     2723.45     44.88 o
  -5   5   2     2104.61     1936.78     36.35 o
  -3   5   2     3334.69     3107.12     57.12 o
  -1   5   2     7923.29     8087.44     93.89 o
   1   5   2     5622.97     5592.54     85.36 o
   3   5   2     4130.31     4319.69     59.59 o
   5   5   2     1917.96     1876.57     35.47 o
   7   5   2     1426.37     1315.44     37.41 o
   9   5   2     1300.86     1114.99     38.74 o
  11   5   2     1474.51     1454.22     67.55 o
  13   5   2     2327.88     2304.75     62.76 o
  15   5   2     1023.79     1098.20     66.21 o
  17   5   2     1142.74     1136.38     48.94 o
  19   5   2      513.62      517.86     46.19 o
  21   5   2      439.17      487.71     55.21 o
  23   5   2      374.55      434.15     47.07 o
  25   5   2      409.82      429.86     51.05 o
 -24   6   2      546.06      515.45     46.06 o
 -22   6   2      711.50      718.62     48.88 o
 -20   6   2      840.24      853.49     59.69 o
 -18   6   2      867.47      932.90     49.15 o
 -16   6   2       34.49       48.52     18.54 o
 -14   6   2     2162.21     2156.21     84.08 o
 -12   6   2      850.73      861.83     37.73 o
 -10   6   2       52.71       32.42     14.79 o
  -8   6   2     5712.49     5755.69     97.40 o
  -6   6   2      432.64      530.47     40.68 o
  -4   6   2     2691.53     2723.43     53.08 o
  -2   6   2     7778.80     7665.54     94.73 o
   0   6   2     1828.63     1652.20     38.72 o
   2   6   2     1616.27     1627.18     38.87 o
   4   6   2      659.92      693.15     30.07 o
   6   6   2      261.79      240.76     26.48 o
   8   6   2      248.94      241.06     25.11 o
  10   6   2     1299.56     1362.42     50.76 o
  12   6   2     1778.83     1911.19     60.37 o
  14   6   2     1782.70     1743.61     70.72 o
  16   6   2     1208.09     1241.84     64.97 o
  18   6   2      737.09      670.28     53.74 o
  20   6   2      696.47      685.35     57.25 o
  22   6   2      360.76      382.79     47.85 o
 -21   7   2      156.40      133.84     39.72 o
 -19   7   2      317.60      354.53     38.69 o
 -17   7   2      315.61      370.21     38.40 o
 -15   7   2      645.44      629.45     38.92 o
 -13   7   2     1145.64     1244.67     48.96 o
 -11   7   2     2393.59     2492.36     65.15 o
  -9   7   2      963.76      982.95     63.51 o
  -7   7   2     2325.43     2315.27     67.60 o
  -5   7   2     1133.89     1182.97     45.50 o
  -3   7   2      401.07      448.32     29.28 o
  -1   7   2     1247.10     1341.30     47.24 o
   1   7   2        9.57       16.45     12.93 o
   3   7   2      327.59      330.70     29.31 o
   5   7   2     1199.46     1282.92     49.79 o
   7   7   2      539.12      574.93     37.88 o
   9   7   2     1039.42     1048.21     58.15 o
  11   7   2     1517.40     1596.58     71.33 o
  13   7   2     1146.79     1255.28     67.21 o
  15   7   2      915.17      996.13    103.96 o
  17   7   2      394.33      420.27     60.83 o
 -14   8   2      285.46      235.28     33.96 o
 -12   8   2      526.78      627.31     39.81 o
 -10   8   2      528.77      592.58     57.40 o
  -8   8   2      380.82      429.08     32.95 o
  -6   8   2     1092.15     1104.58     45.39 o
  -4   8   2     1217.31     1218.56     46.19 o
  -2   8   2      200.70      200.72     27.88 o
   0   8   2      535.86      504.94     44.43 o
   2   8   2       87.36       88.71     26.48 o
   4   8   2      511.77      548.27     85.75 o
   6   8   2     1319.50     1358.08     84.47 o
   8   8   2      202.70      179.06     35.79 o
  10   8   2      275.38      331.31     58.03 o
  12   8   2      362.13      428.40     56.48 o
 -33   1   3       89.91       76.00     32.53 o
 -31   1   3       39.83       32.82     26.93 o
 -29   1   3      114.90       89.55     60.91 o
 -27   1   3      516.50      546.79     35.94 o
 -25   1   3       74.29       33.42     14.79 o
 -23   1   3       23.97       22.08     11.10 o
 -21   1   3      341.09      331.90     26.56 o
 -19   1   3     3095.50     3407.83     55.98 o
 -17   1   3      131.96      142.04     11.57 o
 -15   1   3      438.38      443.39     15.73 o
 -13   1   3      146.31      156.40     10.08 o
 -11   1   3     3393.53     3907.67     47.38 o
  -9   1   3      709.30      835.13     19.26 o
  -7   1   3     1294.24     1204.44     22.42 o
  -5   1   3    11008.47    11414.31    146.04 o
  -3   1   3     8701.54     9205.57    106.00 o
  -1   1   3     5257.17     5906.63     72.09 o
   1   1   3      515.81      736.66     24.87 o
   3   1   3     6190.35     6251.88     78.10 o
   5   1   3     1171.77     1190.29     21.59 o
   7   1   3     6659.46     6973.30     80.26 o
   9   1   3     2417.16     2722.62     41.23 o
  11   1   3       60.00       78.27      9.63 o
  13   1   3      799.77      788.42     23.35 o
  15   1   3        0.07       -4.31      8.55 o
  17   1   3      634.99      726.86     29.49 o
  19   1   3      129.85      155.23     18.79 o
  21   1   3        6.53       -7.29     12.99 o
  23   1   3        0.03      -28.39     18.92 o
  25   1   3      437.60      347.76     38.57 o
  27   1   3       23.25       51.52     27.26 o
  29   1   3        3.94        0.61     27.99 o
 -32   2   3       13.97       -2.25     26.91 o
 -30   2   3      278.41      304.65     40.80 o
 -28   2   3       84.97       98.85     28.16 o
 -26   2   3       10.91       13.67     16.48 o
 -24   2   3      198.80      190.13     24.20 o
 -22   2   3      132.33      119.50     16.14 o
 -20   2   3      351.15      350.59     20.36 o
 -18   2   3      353.81      399.72     20.00 o
 -16   2   3      699.57      698.24     23.31 o
 -14   2   3       75.62       88.32      8.64 o
 -12   2   3     2692.39     2986.54     40.35 o
 -10   2   3     3057.75     3490.93     43.58 o
  -8   2   3      139.80      105.32      9.05 o
  -6   2   3     3716.87     3396.21     50.47 o
  -4   2   3     5462.60     5696.02     67.17 o
  -2   2   3     5461.09     5829.69     61.63 o
   0   2   3     1815.32     2064.91     32.68 o
   2   2   3      618.43      721.11     19.99 o
   4   2   3       29.68       36.55      8.05 o
   6   2   3      342.39      382.02     13.33 o
   8   2   3      503.61      571.13     21.31 o
  10   2   3     7037.64     8084.68     95.10 o
  12   2   3     2316.64     2495.92     41.86 o
  14   2   3       48.05       52.13     12.56 o
  16   2   3     3525.70     3542.84     84.19 o
  18   2   3     2486.10     2477.99     63.87 o
  20   2   3      329.00      304.89     28.69 o
  22   2   3      180.57      158.33     26.52 o
  24   2   3      296.88      266.64     44.33 o
  26   2   3        7.03        3.48     25.24 o
  28   2   3       88.99       79.17     31.70 o
 -31   3   3        9.94        3.68     25.64 o
 -29   3   3        5.53       -4.65     19.16 o
 -27   3   3       69.40       53.56     19.20 o
 -25   3   3      171.31      178.28     22.92 o
 -23   3   3       76.09       75.70     18.21 o
 -21   3   3      279.37      222.20     24.08 o
 -19   3   3      102.99      100.90     16.64 o
 -17   3   3       42.42       18.18     14.80 o
 -15   3   3      266.43      256.83     16.31 o
 -13   3   3     1069.55     1170.86     28.03 o
 -11   3   3        0.43        1.68      7.35 o
  -9   3   3      115.11      116.66      8.60 o
  -7   3   3      512.98      576.08     15.45 o
  -5   3   3     1124.65     1171.11     21.99 o
  -3   3   3      687.59      719.61     17.31 o
  -1   3   3      161.80      163.13      9.53 o
   1   3   3      126.35      163.61     11.33 o
   3   3   3     6338.98     7480.09     87.65 o
   5   3   3      194.23      212.81     18.25 o
   7   3   3       35.95       53.79      8.46 o
   9   3   3       29.17       43.83      8.78 o
  11   3   3     4354.98     4712.31     74.38 o
  13   3   3     1225.71     1368.58     44.09 o
  15   3   3      361.46      354.78     27.48 o
  17   3   3      905.36      834.31     39.47 o
  19   3   3      460.00      413.96     34.16 o
  21   3   3       75.08       48.12     21.07 o
  23   3   3     1170.66     1050.48     50.67 o
  25   3   3      236.22      261.31     32.46 o
  27   3   3       89.03       57.80     26.59 o
 -30   4   3      112.15      133.47     27.43 o
 -28   4   3        6.93       16.62     19.64 o
 -26   4   3      261.03      232.28     28.26 o
 -24   4   3       54.80       66.20     19.48 o
 -22   4   3       11.61        8.80     18.56 o
 -20   4   3      497.31      538.82     45.51 o
 -18   4   3      286.86      270.70     23.84 o
 -16   4   3        1.41       -3.58     12.25 o
 -14   4   3       20.17       22.34     11.93 o
 -12   4   3     1557.34     1483.28     40.68 o
 -10   4   3      262.83      258.40     16.10 o
  -8   4   3       27.91       23.85      8.14 o
  -6   4   3     1441.90     1669.70     30.48 o
  -4   4   3        7.31       14.43      6.49 o
  -2   4   3      241.22      286.04     13.57 o
   0   4   3      283.39      266.96     15.69 o
   2   4   3     5241.97     5634.61     73.47 o
   4   4   3      134.93      205.18     13.72 o
   6   4   3      106.79      124.09     13.74 o
   8   4   3      627.57      610.30     22.91 o
  10   4   3      289.34      304.72     49.32 o
  12   4   3       74.55       86.22     17.61 o
  14   4   3       48.14       61.49     24.85 o
  16   4   3      239.54      195.49     28.59 o
  18   4   3      150.55      161.78     26.87 o
  20   4   3       74.53       31.88     22.45 o
  22   4   3        0.25        8.94     21.68 o
  24   4   3      960.69      738.58     67.93 o
  26   4   3       14.37      -31.43     41.79 o
 -27   5   3        9.37      -18.69     20.79 o
 -25   5   3      348.48      320.79     32.74 o
 -23   5   3       41.78       33.81     19.68 o
 -21   5   3       23.05       36.82     17.78 o
 -19   5   3      335.74      376.78     29.97 o
 -17   5   3      105.02      106.09     19.30 o
 -15   5   3        7.24        4.32     13.08 o
 -13   5   3      126.32       76.40     16.08 o
 -11   5   3     5375.57     5380.00     91.23 o
  -9   5   3      777.24      779.57     31.77 o
  -7   5   3      611.22      524.94     23.03 o
  -5   5   3        5.80       13.69      9.40 o
  -3   5   3     1875.66     1855.34     35.45 o
  -1   5   3      916.32      918.94     24.83 o
   1   5   3      368.07      429.26     19.61 o
   3   5   3        0.21        4.57      8.18 o
   5   5   3       94.03       84.02     14.16 o
   7   5   3        4.25       -4.17     12.94 o
   9   5   3       42.51       64.81     17.28 o
  11   5   3      177.11      166.13     22.65 o
  13   5   3      216.06      184.70     24.45 o
  15   5   3        8.01      -14.52     15.70 o
  17   5   3       21.91       -2.97     18.72 o
  19   5   3       77.79      115.88     25.89 o
  21   5   3      182.61      134.51     32.80 o
  23   5   3      329.70      264.13     40.12 o
 -24   6   3        0.05        1.14     21.17 o
 -22   6   3       34.84       42.96     23.71 o
 -20   6   3        6.55        5.03     18.78 o
 -18   6   3      345.73      363.02     36.82 o
 -16   6   3      445.87      412.15     31.21 o
 -14   6   3      393.68      342.77     27.98 o
 -12   6   3      195.32      159.01     21.19 o
 -10   6   3       14.04        2.08     13.44 o
  -8   6   3      357.60      359.60     25.86 o
  -6   6   3     2072.69     2059.33     46.20 o
  -4   6   3     1242.51     1265.49     39.61 o
  -2   6   3       21.75       30.04     12.11 o
   0   6   3      873.27      851.15     26.99 o
   2   6   3      306.50      264.73     19.01 o
   4   6   3       67.13       69.81     17.54 o
   6   6   3       58.50       56.41     17.97 o
   8   6   3      236.97      220.45     25.44 o
  10   6   3      920.07      915.42     43.66 o
  12   6   3       67.90       43.17     19.69 o
  14   6   3      147.93      161.73     26.33 o
  16   6   3      535.39      592.65     51.20 o
  18   6   3       96.00      105.85     32.51 o
  20   6   3        3.03        7.24     27.87 o
 -21   7   3       80.80       60.52     25.73 o
 -19   7   3       19.90       37.71     21.47 o
 -17   7   3      120.10       80.64     22.69 o
 -15   7   3      298.50      282.98     32.78 o
 -13   7   3      438.43      440.63     32.77 o
 -11   7   3      114.85       94.26     20.59 o
  -9   7   3       14.63       11.34     16.15 o
  -7   7   3      198.78      211.39     23.18 o
  -5   7   3     2140.44     2103.22     55.12 o
  -3   7   3      120.32      132.33     17.99 o
  -1   7   3       46.10       38.50     16.69 o
   1   7   3      815.45      813.61     48.76 o
   3   7   3     1325.54     1398.56     61.99 o
   5   7   3       73.65       30.91     19.05 o
   7   7   3       73.39       44.59     21.49 o
   9   7   3      215.65      279.92     30.99 o
  11   7   3       51.98       71.27     27.79 o
  13   7   3      239.47      260.49     39.65 o
  15   7   3      382.90      417.18     47.84 o
  17   7   3       64.24      108.15     35.20 o
 -14   8   3        9.73        4.59     19.77 o
 -12   8   3       60.75       63.48     21.73 o
 -10   8   3        0.47       -0.99     17.26 o
  -8   8   3        4.42        4.83     17.98 o
  -6   8   3       22.19      -19.93     20.20 o
  -4   8   3      244.65      251.49     31.17 o
  -2   8   3      103.11       70.19     26.39 o
   0   8   3       50.92       35.72     24.86 o
   2   8   3      342.63      350.82     41.63 o
   4   8   3       49.53       62.72     26.91 o
   6   8   3      120.28       79.77     57.17 o
   8   8   3       96.36       94.58     76.45 o
  10   8   3      251.97      258.33     50.71 o
 -32   0   4      319.61      428.11     85.09 o
 -30   0   4      868.72      930.36     68.52 o
 -28   0   4     2913.57     2972.24    109.28 o
 -26   0   4     2842.19     2982.03    105.23 o
 -24   0   4      582.10      547.87     92.40 o
 -22   0   4     3340.13     3321.38     68.12 o
 -20   0   4       32.82       15.13     12.19 o
 -18   0   4      127.69      188.49     20.57 o
 -16   0   4     9448.46     8850.13    473.62 o
 -14   0   4     9049.83     8839.13    220.04 o
 -12   0   4    14443.86    14627.48    218.65 o
 -10   0   4    11231.51    11212.92    170.27 o
  -8   0   4    10817.86    10805.77    162.11 o
  -6   0   4     8060.43     8228.01    125.53 o
  -4   0   4     1294.47     1271.24     38.24 o
  -2   0   4     4271.49     4397.06     73.02 o
   0   0   4       24.39       44.50      8.37 o
   2   0   4     5193.30     5095.43     83.93 o
   4   0   4     6979.30     6876.52    109.79 o
   6   0   4     8369.62     8441.41    197.18 o
   8   0   4    31862.11    32435.56    455.33 o
  10   0   4    17430.74    16790.26    251.88 o
  12   0   4     2617.22     2356.79     69.78 o
  14   0   4     5562.41     5396.31    106.07 o
  16   0   4      642.99      670.76     76.45 o
  18   0   4      191.27      184.99     29.91 o
  20   0   4     2022.57     1642.93    361.63 o
  22   0   4      485.85      423.48     69.80 o
  24   0   4      703.70      721.93     89.08 o
  26   0   4     1249.52     1047.66    109.02 o
  28   0   4       93.79       81.10     49.19 o
 -33   1   4      526.42      484.18     49.60 o
 -31   1   4     1036.11     1175.31     63.34 o
 -29   1   4     1915.20     1883.67    105.23 o
 -27   1   4     1186.27     1198.99     58.49 o
 -25   1   4      497.95      491.64     32.56 o
 -23   1   4      300.93      253.33     19.43 o
 -21   1   4     1465.05     1387.33     35.14 o
 -19   1   4     2466.79     2436.00     41.15 o
 -17   1   4     2352.85     2188.02     42.00 o
 -15   1   4    12647.95    13124.64    133.17 o
 -13   1   4     5243.81     5346.01     62.87 o
 -11   1   4     1671.00     1715.51     27.57 o
  -9   1   4     8218.37     8571.18    104.01 o
  -7   1   4    12389.82    12454.54    144.22 o
  -5   1   4    17604.28    17954.26    180.43 o
  -3   1   4     6622.75     6749.09     74.67 o
  -1   1   4     5650.04     5706.55     72.80 o
   1   1   4     1790.46     1834.34     32.29 o
   3   1   4     2816.01     2528.66     41.12 o
   5   1   4     9834.60     9363.04    102.53 o
   7   1   4    18018.58    18400.74    189.96 o
   9   1   4    15414.55    15816.63    168.08 o
  11   1   4     4676.80     4611.03     63.47 o
  13   1   4     4578.95     4560.67     66.63 o
  15   1   4       40.31       31.92     11.16 o
  17   1   4     1024.00      984.18     34.45 o
  19   1   4     1394.12     1468.00     49.48 o
  21   1   4      241.14      300.58     28.90 o
  23   1   4     1123.37     1105.17     57.26 o
  25   1   4     1021.13     1079.25     65.42 o
  27   1   4     1061.70      964.19    145.58 o
 -32   2   4      412.52      451.38     47.70 o
 -30   2   4      737.48      698.74     52.82 o
 -28   2   4      787.30      938.29     41.89 o
 -26   2   4      681.49      766.25     37.85 o
 -24   2   4      948.98     1148.76     40.45 o
 -22   2   4      100.05      107.98     20.24 o
 -20   2   4     1336.61     1315.89     39.88 o
 -18   2   4     3545.30     3526.33     57.53 o
 -16   2   4      106.35       43.21      8.69 o
 -14   2   4    15067.16    15359.63    152.71 o
 -12   2   4    14503.92    14396.16    142.63 o
 -10   2   4     6503.40     5806.58     73.43 o
  -8   2   4    36660.27    38528.30    377.73 o
  -6   2   4     4034.38     3807.74     56.85 o
  -4   2   4      872.07      712.55     16.31 o
  -2   2   4     2052.11     1843.06     28.90 o
   0   2   4     2218.68     1867.34     38.89 o
   2   2   4     4694.96     4393.14     63.42 o
   4   2   4     5175.70     5004.69     70.97 o
   6   2   4    13964.76    13362.40    159.69 o
   8   2   4      363.27      276.45     12.87 o
  10   2   4     3089.49     2806.94     44.60 o
  12   2   4     7966.38     7916.29     97.53 o
  14   2   4     2718.38     2714.10     63.73 o
  16   2   4     4334.31     4246.25     86.67 o
  18   2   4     1692.53     1820.18     55.70 o
  20   2   4     1075.28     1178.43     48.40 o
  22   2   4      333.49      362.18     33.57 o
  24   2   4      550.57      609.51     44.71 o
  26   2   4      864.57     1060.26     62.82 o
 -31   3   4      406.91      423.78     47.54 o
 -29   3   4       78.76       96.11     22.59 o
 -27   3   4      259.41      236.78     26.93 o
 -25   3   4      652.26      707.68     36.76 o
 -23   3   4      282.56      268.00     24.69 o
 -21   3   4     3324.84     3259.34     89.81 o
 -19   3   4     3657.12     3441.43     69.15 o
 -17   3   4     1164.68      997.20     39.48 o
 -15   3   4      973.96      928.81     32.49 o
 -13   3   4     1344.74     1270.12     29.59 o
 -11   3   4    10560.98    10317.27    120.46 o
  -9   3   4    11272.01    10799.01    123.98 o
  -7   3   4    22213.11    22952.44    236.43 o
  -5   3   4     7098.31     7043.00     77.18 o
  -3   3   4      332.12      261.84     11.47 o
  -1   3   4     2554.45     2681.88     40.56 o
   1   3   4      128.84      220.03     11.25 o
   3   3   4     2642.97     2327.84     37.28 o
   5   3   4    10069.98    10034.33    113.90 o
   7   3   4     2978.22     2720.72     45.96 o
   9   3   4     3127.96     3138.67     56.24 o
  11   3   4     4357.23     4414.82     85.50 o
  13   3   4     3741.17     3539.14     76.43 o
  15   3   4     3284.16     3337.98     76.88 o
  17   3   4     1531.12     1492.00     64.67 o
  19   3   4      785.50      799.05     48.74 o
  21   3   4     2117.53     2180.98     67.71 o
  23   3   4      188.95      226.10     39.92 o
  25   3   4      120.09      189.35     32.24 o
 -30   4   4      147.34      153.80     28.69 o
 -28   4   4     1166.48     1161.53     50.26 o
 -26   4   4     1666.48     1637.38     66.15 o
 -24   4   4      161.64      162.66     23.87 o
 -22   4   4      697.09      803.13     38.55 o
 -20   4   4       93.07      114.16     19.51 o
 -18   4   4      649.46      640.07     39.16 o
 -16   4   4     2165.65     2034.94     52.46 o
 -14   4   4     4146.16     3922.19     74.46 o
 -12   4   4     8756.39     8496.30    121.38 o
 -10   4   4     8090.88     7766.85     99.52 o
  -8   4   4      845.65      681.78     23.47 o
  -6   4   4      241.24      187.89     12.04 o
  -4   4   4     1616.06     1390.46     27.45 o
  -2   4   4     1818.80     1697.31     30.81 o
   0   4   4     7855.42     7874.94    108.37 o
   2   4   4     3968.54     4080.87     59.06 o
   4   4   4     3666.05     3859.63     65.66 o
   6   4   4     4864.52     4891.44     77.90 o
   8   4   4     2964.90     3047.99     68.04 o
  10   4   4     3836.56     3651.12     81.68 o
  12   4   4     4433.94     4288.56     88.81 o
  14   4   4     3126.40     3129.78     75.35 o
  16   4   4      124.25       96.96     21.46 o
  18   4   4       43.70       35.15     20.00 o
  20   4   4      139.38      153.96     26.87 o
  22   4   4      455.42      463.19     51.05 o
  24   4   4      308.79      345.86     38.87 o
 -27   5   4      476.69      423.36     43.80 o
 -25   5   4     1164.50     1076.52     52.61 o
 -23   5   4      861.82      834.74     42.96 o
 -21   5   4      482.91      492.99     34.26 o
 -19   5   4      330.67      362.84     29.86 o
 -17   5   4      416.39      437.10     29.77 o
 -15   5   4      620.45      586.76     31.78 o
 -13   5   4     2953.35     2756.37     61.61 o
 -11   5   4     5867.81     5728.00    123.74 o
  -9   5   4     1319.76     1338.45     35.21 o
  -7   5   4     2408.35     2347.47     46.89 o
  -5   5   4     1417.62     1409.61     38.54 o
  -3   5   4     1765.06     1751.02     38.71 o
  -1   5   4     2276.15     2220.01     46.62 o
   1   5   4     1515.98     1581.42     38.24 o
   3   5   4     1288.82     1220.35     41.23 o
   5   5   4     1615.14     1480.67     48.44 o
   7   5   4     7730.32     7274.17    125.79 o
   9   5   4     4542.94     4437.74     91.58 o
  11   5   4     3355.99     3407.40     80.09 o
  13   5   4     2388.11     2522.59     97.49 o
  15   5   4        7.59        7.11     17.55 o
  17   5   4       15.56        8.84     23.03 o
  19   5   4      158.63      130.94     27.23 o
  21   5   4      348.04      364.86     38.75 o
 -24   6   4      570.05      561.28     40.62 o
 -22   6   4      614.65      671.09     42.16 o
 -20   6   4      427.85      479.22     36.09 o
 -18   6   4      649.49      673.10     38.57 o
 -16   6   4      809.90      797.12     39.37 o
 -14   6   4     1683.56     1615.28     51.02 o
 -12   6   4     1062.52     1040.01     40.78 o
 -10   6   4      955.92     1003.08     38.97 o
  -8   6   4       57.35       74.21     16.26 o
  -6   6   4     1115.04     1084.97     46.97 o
  -4   6   4     3417.86     3444.04     63.22 o
  -2   6   4     1623.27     1680.54     40.82 o
   0   6   4     6302.26     6115.47     99.30 o
   2   6   4     1885.34     1887.84     48.65 o
   4   6   4      161.33       83.06     25.53 o
   6   6   4      754.70      706.31     38.03 o
   8   6   4      321.44      419.40     38.21 o
  10   6   4      914.16     1010.11     53.64 o
  12   6   4     1217.82     1254.77     52.80 o
  14   6   4      841.08      915.55     48.14 o
  16   6   4      726.34      748.55     47.06 o
  18   6   4      524.86      516.45     50.89 o
  20   6   4      407.22      336.13     73.27 o
 -21   7   4      166.78      182.39     30.02 o
 -19   7   4      153.65      186.62     27.91 o
 -17   7   4      476.31      495.06     69.45 o
 -15   7   4      867.00      858.12     43.47 o
 -13   7   4     1282.07     1166.44     47.36 o
 -11   7   4     1023.30     1096.56     57.54 o
  -9   7   4     1459.97     1553.83     50.13 o
  -7   7   4     1653.96     1717.23     51.39 o
  -5   7   4      909.17      954.53     51.45 o
  -3   7   4      843.38      818.72     37.14 o
  -1   7   4       71.78       56.26     17.40 o
   1   7   4      676.87      711.41     51.42 o
   3   7   4     1044.14     1199.85    121.11 o
   5   7   4      173.63      154.21     31.42 o
   7   7   4      699.98      761.56     89.88 o
   9   7   4     1094.42     1174.52     52.83 o
  11   7   4      447.31      439.73     37.80 o
  13   7   4      402.36      449.00     47.65 o
  15   7   4      860.75      810.02     79.05 o
 -14   8   4      486.62      377.03     34.26 o
 -12   8   4      248.71      276.99     31.15 o
 -10   8   4      561.36      633.33     45.44 o
  -8   8   4     2037.15     2050.09     69.42 o
  -6   8   4     1367.45     1452.89     99.60 o
  -4   8   4      235.16      265.17     32.07 o
  -2   8   4      140.73      116.87     63.15 o
   0   8   4      148.99       84.82     27.74 o
   2   8   4      352.40      372.46     42.51 o
   4   8   4     1288.39     1294.12    102.28 o
   6   8   4      131.27       97.62     30.09 o
   8   8   4     1452.58     1438.14     93.11 o
 -33   1   5        8.81        7.00     35.58 o
 -31   1   5        2.95      -14.53     22.71 o
 -29   1   5       22.12       15.39     23.77 o
 -27   1   5      141.34      157.64     32.73 o
 -25   1   5        1.79       -8.89     13.59 o
 -23   1   5        0.63       -3.91     12.94 o
 -21   1   5      224.24      228.40     17.56 o
 -19   1   5      621.58      577.94     20.71 o
 -17   1   5     2078.18     2114.85     36.57 o
 -15   1   5      406.36      511.49     18.50 o
 -13   1   5     4694.70     5184.69     66.86 o
 -11   1   5      332.97      358.58     15.13 o
  -9   1   5      411.07      487.35     16.55 o
  -7   1   5     2433.61     2834.31     39.80 o
  -5   1   5     2867.24     3088.99     41.61 o
  -3   1   5      235.02      238.07     10.22 o
  -1   1   5      510.92      598.07     16.66 o
   1   1   5     1189.29     1241.27     27.29 o
   3   1   5      156.75      203.93     12.98 o
   5   1   5      390.87      447.88     24.01 o
   7   1   5       10.32        0.90      6.57 o
   9   1   5       27.61       38.73      9.59 o
  11   1   5       93.51       82.14     11.21 o
  13   1   5      176.84      180.00     14.94 o
  15   1   5      465.77      491.58     25.63 o
  17   1   5       59.79       61.03     17.93 o
  19   1   5      460.37      486.44     34.54 o
  21   1   5       24.88       25.50     19.57 o
  23   1   5      558.23      619.58     61.53 o
  25   1   5       42.20       37.95     32.54 o
  27   1   5      167.71       93.63    108.36 o
 -32   2   5       14.78       25.07     27.81 o
 -30   2   5       46.99       45.86     28.05 o
 -28   2   5       20.49       11.68     18.43 o
 -26   2   5        7.12        7.58     15.71 o
 -24   2   5      147.47      151.63     20.55 o
 -22   2   5       74.64       79.06     16.75 o
 -20   2   5        0.26       -8.94     12.23 o
 -18   2   5     1062.58     1064.02     34.73 o
 -16   2   5        0.10        2.20      9.06 o
 -14   2   5      849.77      897.01     21.15 o
 -12   2   5        4.64        2.71      7.67 o
 -10   2   5       21.69       62.89      9.33 o
  -8   2   5       14.32       31.34      8.55 o
  -6   2   5     1670.94     1754.67     35.66 o
  -4   2   5       10.65       13.09      6.06 o
  -2   2   5        1.75       -4.56      5.52 o
   0   2   5      313.53      345.76     17.01 o
   2   2   5       68.42       53.19      9.75 o
   4   2   5     1806.03     1862.32     38.09 o
   6   2   5      680.27      758.96     24.78 o
   8   2   5      481.81      487.56     21.58 o
  10   2   5       56.15       79.84     12.75 o
  12   2   5       29.55       37.16     12.48 o
  14   2   5       18.73       33.53     15.80 o
  16   2   5      163.19      170.10     28.42 o
  18   2   5       31.10       56.99     22.45 o
  20   2   5        5.29       13.78     18.18 o
  22   2   5       67.99       62.07     22.37 o
  24   2   5        6.02       -2.31     23.80 o
  26   2   5        5.23      -16.77     32.74 o
 -31   3   5       41.27       16.01     21.08 o
 -29   3   5       38.72       -1.73     20.99 o
 -27   3   5      219.45      187.09     25.28 o
 -25   3   5        5.92       -6.59     16.17 o
 -23   3   5        2.78       -5.17     15.07 o
 -21   3   5      276.09      251.69     24.63 o
 -19   3   5      495.83      540.22     37.80 o
 -17   3   5      241.35      185.17     19.70 o
 -15   3   5      671.67      745.17     42.21 o
 -13   3   5      864.42      870.83     26.36 o
 -11   3   5       15.11       25.28      9.33 o
  -9   3   5      440.90      484.46     23.26 o
  -7   3   5      245.21      270.21     19.03 o
  -5   3   5     6265.42     7002.01     83.87 o
  -3   3   5      798.35      952.10     24.48 o
  -1   3   5     1017.36     1129.05     24.51 o
   1   3   5      236.28      217.22     12.81 o
   3   3   5     1965.62     1983.72     41.69 o
   5   3   5        3.62        4.05      9.60 o
   7   3   5      363.19      356.25     20.17 o
   9   3   5      780.87      830.17     29.38 o
  11   3   5       16.59      -11.07     11.73 o
  13   3   5        0.96       14.00     14.23 o
  15   3   5      313.92      358.41     35.66 o
  17   3   5       49.75       45.02     19.15 o
  19   3   5      121.69       98.63     29.94 o
  21   3   5        2.26      -15.76     19.72 o
  23   3   5        3.45       -9.83     22.23 o
  25   3   5       65.45       69.40     28.49 o
 -30   4   5        0.11        3.32     21.50 o
 -28   4   5      128.93      100.39     24.91 o
 -26   4   5       26.82       15.45     18.44 o
 -24   4   5       23.92        9.42     16.96 o
 -22   4   5        0.03      -21.67     14.45 o
 -20   4   5       79.85       38.59     16.38 o
 -18   4   5       86.01       93.07     17.65 o
 -16   4   5        2.23        7.95     13.43 o
 -14   4   5       96.63      105.12     17.39 o
 -12   4   5       95.19       87.91     15.87 o
 -10   4   5       18.62       32.41     11.00 o
  -8   4   5     1051.86     1198.50     31.10 o
  -6   4   5      613.88      619.23     22.58 o
  -4   4   5      602.81      665.43     19.75 o
  -2   4   5      589.78      714.85     21.91 o
   0   4   5     4930.09     5357.67     72.26 o
   2   4   5      370.04      384.62     25.62 o
   4   4   5      231.70      272.05     19.10 o
   6   4   5      562.85      499.72     24.22 o
   8   4   5     1756.74     1650.28     49.37 o
  10   4   5      114.19       75.92     18.11 o
  12   4   5      239.15      247.02     38.19 o
  14   4   5      167.15      132.99     21.96 o
  16   4   5      118.19       89.73     22.37 o
  18   4   5      128.81      139.00     26.81 o
  20   4   5        8.94       11.31     20.90 o
  22   4   5      209.48      151.61     31.09 o
 -27   5   5       67.79       47.97     23.95 o
 -25   5   5       54.69       32.09     21.20 o
 -23   5   5      197.44      188.35     26.07 o
 -21   5   5      445.15      471.72     34.65 o
 -19   5   5       25.51      -15.03     14.84 o
 -17   5   5      343.49      360.54     28.42 o
 -15   5   5       75.11       55.27     16.34 o
 -13   5   5        4.86       23.54     13.83 o
 -11   5   5       36.11       33.67     14.48 o
  -9   5   5        9.29       -6.37     10.37 o
  -7   5   5      120.15      122.47     14.82 o
  -5   5   5       17.60       28.13     11.09 o
  -3   5   5      330.79      406.48     22.49 o
  -1   5   5       23.94       28.07     16.89 o
   1   5   5      526.07      470.39     25.02 o
   3   5   5       63.56       46.28     13.11 o
   5   5   5        9.23       -3.53     11.86 o
   7   5   5        0.86       10.87     14.57 o
   9   5   5      297.69      291.37     38.19 o
  11   5   5      173.52      143.61     22.79 o
  13   5   5       77.19      105.81     23.07 o
  15   5   5       24.56       -2.45     19.38 o
  17   5   5        4.14      -20.30     20.22 o
  19   5   5      133.61       75.76     25.15 o
  21   5   5       10.28      -13.08     23.06 o
 -24   6   5      253.76      185.54     29.16 o
 -22   6   5       81.34       48.19     22.02 o
 -20   6   5      340.16      238.39     28.80 o
 -18   6   5       91.63       72.00     20.23 o
 -16   6   5      787.71      774.50     39.60 o
 -14   6   5     1170.44     1071.41     45.62 o
 -12   6   5      386.76      316.07     27.49 o
 -10   6   5     1723.04     1676.56     49.45 o
  -8   6   5      562.31      510.72     29.65 o
  -6   6   5      266.63      276.02     23.20 o
  -4   6   5       14.57       30.75     15.07 o
  -2   6   5        0.48       -8.78     13.77 o
   0   6   5        2.39        6.90     15.75 o
   2   6   5      216.26      222.87     25.37 o
   4   6   5      580.60      486.39     46.02 o
   6   6   5        3.06        6.11     16.13 o
   8   6   5      444.17      350.21     31.88 o
  10   6   5      157.56       90.56     22.45 o
  12   6   5       40.38       27.60     20.03 o
  14   6   5        0.48        9.57     20.27 o
  16   6   5       93.35       53.78     25.68 o
  18   6   5      164.47      158.90     30.70 o
 -19   7   5        4.08      -19.54     20.67 o
 -17   7   5      169.13      139.66     25.19 o
 -15   7   5      142.45      106.04     23.51 o
 -13   7   5       20.23       14.29     18.40 o
 -11   7   5      332.37      320.32     33.78 o
  -9   7   5      197.11      171.80     27.71 o
  -7   7   5        0.35      -24.15     16.84 o
  -5   7   5        1.23       -3.47     16.94 o
  -3   7   5      456.12      385.07     28.77 o
  -1   7   5      324.23      371.42     33.12 o
   1   7   5      267.93      254.86     47.54 o
   3   7   5       65.01       39.38     24.25 o
   5   7   5      809.34      796.63     59.80 o
   7   7   5      836.89      684.87     51.46 o
   9   7   5      232.43      207.87     34.42 o
  11   7   5      376.56      438.61     49.32 o
  13   7   5      799.66      929.94     52.88 o
 -14   8   5       13.01        4.88     24.05 o
 -12   8   5       41.77       18.24     22.85 o
 -10   8   5      162.87      146.49     29.38 o
  -8   8   5       36.66       28.25     22.02 o
  -6   8   5      119.34       68.67     24.04 o
  -4   8   5       21.39       26.61     22.32 o
  -2   8   5      255.66      272.35     48.35 o
   0   8   5        9.09       10.37     25.44 o
   2   8   5       59.66       73.61     29.40 o
   4   8   5      189.10      127.34     33.75 o
   6   8   5       88.47      103.68     33.22 o
 -32   0   6      313.69      292.49     77.11 o
 -30   0   6      278.19      400.19     75.78 o
 -28   0   6      392.84      467.99     75.78 o
 -26   0   6     1727.83     1877.28    123.65 o
 -24   0   6     1768.88     1652.56     73.63 o
 -22   0   6     3098.81     3070.33     78.35 o
 -20   0   6     3373.69     3358.09    107.69 o
 -18   0   6     4078.94     3823.16     84.04 o
 -16   0   6     8704.42     8454.11    144.84 o
 -14   0   6     3242.73     2953.60     66.18 o
 -12   0   6     1761.78     1442.15     41.24 o
 -10   0   6       67.90       28.66     17.37 o
  -8   0   6     1807.32     1663.56     41.91 o
  -6   0   6      310.15      495.04     28.74 o
  -4   0   6      555.10      466.69     25.06 o
  -2   0   6    51825.51    56049.55    764.65 o
   0   0   6     4043.32     4020.19     74.52 o
   2   0   6    10758.29    10723.53    166.22 o
   4   0   6    22782.94    23349.45    335.94 o
   6   0   6     3738.26     3633.85     73.87 o
   8   0   6     5501.79     5209.39     98.09 o
  10   0   6     2887.91     2867.76     67.56 o
  12   0   6     1940.71     1956.15    141.23 o
  14   0   6     1884.68     1890.33     87.49 o
  16   0   6      502.81      511.80     43.92 o
  18   0   6      652.81      670.65     84.42 o
  20   0   6      346.34      491.92     78.44 o
  22   0   6     1143.20     1136.74    110.35 o
  24   0   6      406.09      321.74     74.45 o
  26   0   6      105.43      103.70     57.17 o
 -33   1   6      396.38      342.23     56.03 o
 -31   1   6     1338.57     1450.87     87.90 o
 -29   1   6      398.18      350.97     42.94 o
 -27   1   6      400.49      370.85     38.73 o
 -25   1   6      634.12      752.54     39.44 o
 -23   1   6      837.55      868.49     39.47 o
 -21   1   6     1452.67     1510.97     47.96 o
 -19   1   6     4022.09     4083.01     62.79 o
 -17   1   6     5021.78     5109.80     70.84 o
 -15   1   6     6343.30     5863.70    136.60 o
 -13   1   6     2621.54     2364.64     67.67 o
 -11   1   6     1899.97     1778.64     36.86 o
  -9   1   6    14728.31    15330.49    161.91 o
  -7   1   6     1041.87      860.81     20.40 o
  -5   1   6     2585.27     2367.19     36.47 o
  -3   1   6     8359.81     8629.20     97.22 o
  -1   1   6     2204.49     1977.62     38.43 o
   1   1   6     4284.32     4098.76     53.65 o
   3   1   6     8247.13     8548.12    105.33 o
   5   1   6    13676.12    13924.91    149.82 o
   7   1   6     7699.39     7699.67    101.82 o
   9   1   6     3124.19     2937.99     62.49 o
  11   1   6     1589.57     1529.56     71.19 o
  13   1   6     1034.83      992.03     42.22 o
  15   1   6      639.52      592.10     32.79 o
  17   1   6      549.31      609.32     48.48 o
  19   1   6      862.83      976.82     53.59 o
  21   1   6     1378.90     1392.09     97.05 o
  23   1   6      895.86      776.48     68.61 o
  25   1   6      658.60      787.26     72.82 o
 -32   2   6      213.77      189.60     37.34 o
 -30   2   6      623.54      661.62     51.40 o
 -28   2   6       45.09       42.45     20.75 o
 -26   2   6        8.17        2.73     15.83 o
 -24   2   6      561.68      627.81     47.89 o
 -22   2   6      710.18      661.32     32.20 o
 -20   2   6     1783.62     1680.70     45.39 o
 -18   2   6     2884.98     2707.25     63.87 o
 -16   2   6     9157.04     9110.88    112.85 o
 -14   2   6     5162.53     5135.31     79.50 o
 -12   2   6     8922.25     9075.67    119.88 o
 -10   2   6    19919.84    21545.95    247.51 o
  -8   2   6      207.33      108.26     11.81 o
  -6   2   6      604.06      423.29     14.79 o
  -4   2   6      372.44      307.26     13.14 o
  -2   2   6       16.89       35.19      7.10 o
   0   2   6    11681.26    11579.82    142.71 o
   2   2   6    16177.42    16065.22    190.56 o
   4   2   6     9508.93     9136.72    133.36 o
   6   2   6     7025.44     6907.93     97.78 o
   8   2   6      872.80      802.57     28.37 o
  10   2   6      562.58      569.09     25.56 o
  12   2   6      949.23     1017.62     37.97 o
  14   2   6     1068.45     1110.09     44.71 o
  16   2   6     1391.16     1496.25     58.88 o
  18   2   6      937.39      988.96     45.41 o
  20   2   6      971.84     1008.83     48.48 o
  22   2   6      903.68      879.51     48.44 o
  24   2   6     1094.06     1244.86     84.98 o
 -31   3   6       75.43       94.71     34.00 o
 -29   3   6      302.56      259.18     29.81 o
 -27   3   6       19.80       19.82     18.68 o
 -25   3   6       20.60       25.12     17.75 o
 -23   3   6     1866.38     1873.05     53.57 o
 -21   3   6     1921.46     1813.30     51.11 o
 -19   3   6     3097.03     3081.06     65.51 o
 -17   3   6     6939.56     7282.88    111.62 o
 -15   3   6     1012.95      854.83     28.38 o
 -13   3   6     2714.18     2462.82     46.42 o
 -11   3   6     2418.83     2384.66     47.39 o
  -9   3   6     2585.47     2579.89     57.00 o
  -7   3   6     4717.24     4899.60     74.96 o
  -5   3   6     4828.10     5034.42     69.86 o
  -3   3   6     5412.51     5657.49     72.76 o
  -1   3   6      774.83      566.08     23.19 o
   1   3   6     5327.66     4574.60     72.47 o
   3   3   6     6179.76     5871.31     87.89 o
   5   3   6     2042.76     1867.28     42.91 o
   7   3   6     2437.66     2301.87     49.51 o
   9   3   6     2925.39     2845.04     57.24 o
  11   3   6     1457.47     1424.52     47.64 o
  13   3   6      324.63      303.72     33.77 o
  15   3   6     1089.98     1079.02     84.98 o
  17   3   6     1410.59     1326.41     52.41 o
  19   3   6     1098.53     1191.34     52.94 o
  21   3   6      718.62      709.01     47.78 o
  23   3   6     1166.74     1194.29     57.68 o
 -30   4   6      389.77      381.77     36.38 o
 -28   4   6     1102.44     1079.10     49.76 o
 -26   4   6     1150.26     1302.97     63.42 o
 -24   4   6     1097.05     1206.49     48.06 o
 -22   4   6      448.66      418.23     30.74 o
 -20   4   6      170.98      147.05     21.18 o
 -18   4   6      286.77      263.64     25.49 o
 -16   4   6     1477.56     1442.66     44.39 o
 -14   4   6     4619.09     4655.13    106.85 o
 -12   4   6     5370.36     5374.46     79.69 o
 -10   4   6     3005.77     2945.65     54.02 o
  -8   4   6      612.61      523.38     26.41 o
  -6   4   6     1796.91     1554.08     38.96 o
  -4   4   6     1152.06     1065.98     31.38 o
  -2   4   6     2717.22     2847.92     54.53 o
   0   4   6     1903.17     1824.97     43.11 o
   2   4   6     5149.71     5061.36     82.16 o
   4   4   6     6291.19     5966.44    127.99 o
   6   4   6      405.01      396.97     23.85 o
   8   4   6     3913.95     3643.83     79.94 o
  10   4   6     2609.34     2582.39     67.11 o
  12   4   6      366.58      406.01     31.81 o
  14   4   6      411.44      425.28     42.22 o
  16   4   6     1266.00     1336.83     54.88 o
  18   4   6     1242.65     1207.01     55.40 o
  20   4   6       65.63       89.09     27.51 o
  22   4   6      634.09      622.12     47.13 o
 -27   5   6      268.02      266.77     34.39 o
 -25   5   6      572.60      601.72     40.64 o
 -23   5   6      437.54      500.08     37.01 o
 -21   5   6      732.03      698.77     43.27 o
 -19   5   6     1169.42     1123.58     54.10 o
 -17   5   6     3686.89     3829.07     80.48 o
 -15   5   6     1885.53     1854.44     52.90 o
 -13   5   6     2141.13     2179.71     55.56 o
 -11   5   6      505.85      527.82     31.64 o
  -9   5   6      380.09      350.39     21.69 o
  -7   5   6      535.07      551.35     24.81 o
  -5   5   6     2967.67     2884.57     81.12 o
  -3   5   6     3151.69     3271.31     74.19 o
  -1   5   6     2764.39     2559.23     64.89 o
   1   5   6     1673.80     1628.89     51.20 o
   3   5   6      773.17      740.96     31.22 o
   5   5   6     3095.13     3053.40     73.62 o
   7   5   6     2629.41     2821.38     71.59 o
   9   5   6     4972.73     4847.73    100.96 o
  11   5   6     3087.47     3109.11     79.76 o
  13   5   6      183.95       93.32     31.47 o
  15   5   6      136.41      114.42     25.29 o
  17   5   6      104.40      152.91     28.60 o
  19   5   6       37.01       42.21     26.67 o
 -24   6   6     1122.42     1276.45     89.73 o
 -22   6   6       22.69       33.01     21.47 o
 -20   6   6      435.16      506.65     37.07 o
 -18   6   6     1405.17     1344.50     91.24 o
 -16   6   6      528.06      500.79     34.67 o
 -14   6   6     2116.39     2283.70    108.05 o
 -12   6   6      909.65      913.52     50.11 o
 -10   6   6      258.34      297.35     25.66 o
  -8   6   6      284.63      306.96     30.13 o
  -6   6   6      533.90      550.27     30.91 o
  -4   6   6     1458.97     1474.91     53.92 o
  -2   6   6     2492.37     2448.62     67.25 o
   0   6   6     1813.27     1955.13     79.45 o
   2   6   6     1238.78     1323.63     50.01 o
   4   6   6     1205.01     1124.41     58.14 o
   6   6   6      729.28      756.63     77.75 o
   8   6   6     1149.57     1152.40     50.48 o
  10   6   6      589.38      656.32     43.24 o
  12   6   6      352.40      391.13     36.44 o
  14   6   6      259.42      299.40     34.64 o
  16   6   6      239.02      197.73     32.50 o
 -19   7   6      362.44      411.81     37.05 o
 -17   7   6      440.17      521.01     38.08 o
 -15   7   6      974.39     1057.26     49.56 o
 -13   7   6      800.28      870.96     61.22 o
 -11   7   6     1155.67     1161.29     54.15 o
  -9   7   6     2002.92     1988.59    104.20 o
  -7   7   6      492.21      470.22     36.32 o
  -5   7   6      167.36      159.76     28.72 o
  -3   7   6      455.83      520.73     42.03 o
  -1   7   6      405.94      445.96     36.29 o
   1   7   6      713.13      785.35     97.24 o
   3   7   6      687.30      813.35     54.73 o
   5   7   6      841.35      952.76     73.76 o
   7   7   6      631.64      663.17     51.93 o
   9   7   6      126.36      166.93     34.52 o
  11   7   6      355.95      396.46     46.49 o
 -12   8   6      103.05      123.86     29.62 o
 -10   8   6      909.06      883.08     51.41 o
  -8   8   6      995.29     1025.39     54.26 o
  -6   8   6      477.83      522.34     40.96 o
  -4   8   6      213.94      223.59     37.77 o
  -2   8   6      223.01      377.17     55.25 o
   0   8   6      282.73      236.16     39.99 o
   2   8   6      367.61      496.34     50.42 o
   4   8   6      516.15      623.50     55.25 o
 -33   1   7      164.25      255.24     50.53 o
 -31   1   7      140.56      124.31     41.36 o
 -29   1   7       16.13      -25.77     27.21 o
 -27   1   7      315.77      326.82     31.72 o
 -25   1   7      151.32      150.15     28.78 o
 -23   1   7       19.48        8.29     15.47 o
 -21   1   7      461.47      487.16     29.88 o
 -19   1   7      469.18      540.52     37.82 o
 -17   1   7     1076.34     1186.73     39.57 o
 -15   1   7     1600.56     1649.19     33.97 o
 -13   1   7      148.72      203.21     13.38 o
 -11   1   7      653.01      861.46     22.77 o
  -9   1   7     1540.61     1957.66     34.75 o
  -7   1   7       30.86       18.70      7.22 o
  -5   1   7     4216.61     5071.87     65.61 o
  -3   1   7       29.71       14.35      6.94 o
  -1   1   7        0.26        5.89      6.34 o
   1   1   7     1646.61     1753.60     31.52 o
   3   1   7     4206.71     4741.04     62.62 o
   5   1   7       22.74        6.07      9.58 o
   7   1   7      363.92      439.76     21.90 o
   9   1   7      816.94      843.94     31.35 o
  11   1   7      513.69      538.26     27.10 o
  13   1   7      181.75      207.04     20.19 o
  15   1   7      189.76      192.93     23.60 o
  17   1   7       28.27        6.73     20.89 o
  19   1   7      116.76      116.55     28.41 o
  21   1   7        2.13       41.25     31.48 o
  23   1   7        2.63        7.10     33.28 o
 -32   2   7       20.56       11.12     27.69 o
 -30   2   7       56.57       60.64     27.26 o
 -28   2   7       21.08       13.26     20.40 o
 -26   2   7       97.54      105.39     23.88 o
 -24   2   7       28.90       30.64     18.33 o
 -22   2   7       84.29       70.53     19.44 o
 -20   2   7      259.25      235.10     24.09 o
 -18   2   7      187.62      247.21     20.43 o
 -16   2   7      373.02      428.98     39.84 o
 -14   2   7      249.79      296.17     23.30 o
 -12   2   7     1766.87     1773.43     41.09 o
 -10   2   7        3.88       12.04      9.68 o
  -8   2   7     1115.22     1155.12     25.40 o
  -6   2   7      313.26      332.71     14.77 o
  -4   2   7     2358.67     2549.55     49.38 o
  -2   2   7      105.55       87.61     12.59 o
   0   2   7      752.10      823.14     40.30 o
   2   2   7     1532.60     1645.58     38.48 o
   4   2   7      638.45      654.65     25.59 o
   6   2   7      287.35      239.57     20.77 o
   8   2   7        6.88        7.08     10.96 o
  10   2   7     1110.15     1169.12     36.70 o
  12   2   7       25.48       42.72     14.19 o
  14   2   7       28.07       31.53     17.45 o
  16   2   7       48.11       40.39     23.99 o
  18   2   7        2.88      -11.20     19.00 o
  20   2   7       23.10       20.24     27.02 o
  22   2   7        8.97      -15.62     24.86 o
 -31   3   7        1.20      -14.66     20.20 o
 -29   3   7      256.54      225.00     28.86 o
 -27   3   7       16.15        7.18     18.13 o
 -25   3   7      110.59      103.58     22.32 o
 -23   3   7       57.33       72.97     19.08 o
 -21   3   7      163.97      113.21     19.99 o
 -19   3   7      562.30      570.45     30.86 o
 -17   3   7      677.27      665.43     35.33 o
 -15   3   7        0.11        1.20     11.51 o
 -13   3   7      482.14      500.72     25.15 o
 -11   3   7      216.17      232.39     21.88 o
  -9   3   7       31.37       28.18     11.57 o
  -7   3   7        1.76       -0.60      9.73 o
  -5   3   7      290.91      291.55     17.90 o
  -3   3   7      131.15       97.79     16.00 o
  -1   3   7      266.74      223.43     17.41 o
   1   3   7       20.72       28.00     11.28 o
   3   3   7        2.01       -6.62      9.76 o
   5   3   7      415.57      419.59     23.26 o
   7   3   7      151.46      134.18     16.33 o
   9   3   7       47.54       26.99     13.16 o
  11   3   7      139.53      143.54     23.43 o
  13   3   7       42.74       12.56     16.02 o
  15   3   7      156.98      126.43     23.13 o
  17   3   7        6.62       -5.57     18.80 o
  19   3   7       32.75       54.12     23.61 o
  21   3   7       13.72      -32.84     21.89 o
 -28   4   7      160.66      125.52     33.56 o
 -26   4   7        4.78       15.27     19.18 o
 -24   4   7      140.77      125.19     24.36 o
 -22   4   7      245.16      205.32     24.78 o
 -20   4   7      483.40      441.52     31.53 o
 -18   4   7      100.94      101.45     19.30 o
 -16   4   7       83.90      103.53     18.23 o
 -14   4   7       19.80       -8.76     13.02 o
 -12   4   7      173.50      153.12     17.97 o
 -10   4   7       75.95      110.03     18.39 o
  -8   4   7      153.35      201.04     18.34 o
  -6   4   7     1001.68      897.94     37.12 o
  -4   4   7     1605.59     1756.73     51.12 o
  -2   4   7     2239.25     2239.13     57.76 o
   0   4   7      417.67      415.70     23.30 o
   2   4   7      352.50      410.54     27.02 o
   4   4   7      992.30      905.67     38.54 o
   6   4   7     1676.83     1621.84     44.34 o
   8   4   7      145.40      167.05     22.04 o
  10   4   7       32.94       11.79     16.45 o
  12   4   7       14.22       -0.18     15.84 o
  14   4   7        3.82        8.57     18.75 o
  16   4   7      203.81      199.80     29.83 o
  18   4   7        7.15      -15.61     20.11 o
  20   4   7        7.17       13.19     24.58 o
 -27   5   7       19.94       -4.00     21.69 o
 -25   5   7       83.43       70.45     23.56 o
 -23   5   7      130.32       97.23     23.83 o
 -21   5   7      329.84      276.89     28.85 o
 -19   5   7      265.66      214.57     25.38 o
 -17   5   7        1.16       15.46     22.12 o
 -15   5   7       54.82       76.33     21.06 o
 -13   5   7     2633.89     2428.22     85.41 o
 -11   5   7      597.50      585.31     31.30 o
  -9   5   7      390.28      378.85     53.29 o
  -7   5   7       50.76       44.97     17.23 o
  -5   5   7      595.85      664.42     40.87 o
  -3   5   7       43.16       57.38     17.72 o
  -1   5   7       74.09       82.56     18.31 o
   1   5   7      165.05      103.98     21.96 o
   3   5   7       34.51       50.53     17.76 o
   5   5   7        1.66        9.80     14.54 o
   7   5   7      148.06      166.59     24.01 o
   9   5   7       18.84       17.09     21.32 o
  11   5   7      121.56       76.75     22.59 o
  13   5   7        0.85       -3.00     19.33 o
  15   5   7       41.14       11.54     22.63 o
  17   5   7       12.75       42.39     24.48 o
 -24   6   7        4.99       -9.13     20.87 o
 -22   6   7       26.87       18.50     20.90 o
 -20   6   7       40.58       23.33     20.87 o
 -18   6   7     1328.16     1283.49     51.59 o
 -16   6   7      700.38      580.96     36.90 o
 -14   6   7      191.71      178.64     26.54 o
 -12   6   7       14.74       28.20     25.14 o
 -10   6   7      127.05       92.26     22.07 o
  -8   6   7      268.11      276.68     29.11 o
  -6   6   7       30.92       35.02     18.50 o
  -4   6   7       44.78       76.25     21.36 o
  -2   6   7        1.78        7.18     17.23 o
   0   6   7       22.73       25.97     17.90 o
   2   6   7       22.81       24.46     20.61 o
   4   6   7        3.66      -10.20     21.05 o
   6   6   7        0.20        0.51     21.31 o
   8   6   7      418.48      397.80     52.09 o
  10   6   7       16.36       49.66     21.79 o
  12   6   7        7.74       27.90     22.05 o
  14   6   7       26.85       24.71     23.39 o
 -19   7   7      638.88      633.94     43.04 o
 -17   7   7        0.95       25.38     24.58 o
 -15   7   7      857.96      723.31     48.63 o
 -13   7   7      409.56      371.45     44.86 o
 -11   7   7      184.04      167.12     28.39 o
  -9   7   7      260.65      157.58     32.78 o
  -7   7   7      511.35      455.22     44.56 o
  -5   7   7      349.03      362.61     54.69 o
  -3   7   7        0.43      -27.15     18.10 o
  -1   7   7      440.86      420.62     44.26 o
   1   7   7      500.87      423.85     63.68 o
   3   7   7        1.96       -4.39     31.12 o
   5   7   7       38.26       29.86     32.42 o
   7   7   7        2.82      -15.14     24.15 o
   9   7   7       72.71       60.19     29.11 o
  -8   8   7        0.05       12.93     27.29 o
  -6   8   7       40.77       69.72     29.79 o
  -4   8   7       55.75       79.79     37.57 o
  -2   8   7        7.21        5.63     27.96 o
   0   8   7       33.15       29.25     28.89 o
 -32   0   8      164.65      154.22     59.83 o
 -30   0   8      406.93      353.65     74.45 o
 -28   0   8     1192.88     1128.76    107.69 o
 -26   0   8     6365.79     6240.77    248.62 o
 -24   0   8      546.14      429.56     97.72 o
 -22   0   8     8442.20     8534.40    199.43 o
 -20   0   8     5586.33     5454.12    112.60 o
 -18   0   8     1339.16     1436.83     48.85 o
 -16   0   8     1612.87     1547.81     49.37 o
 -14   0   8     1787.53     1765.30     51.50 o
 -12   0   8      495.39      380.39     32.94 o
 -10   0   8     1437.24     1496.63     44.57 o
  -8   0   8       91.84      262.80     38.96 o
  -6   0   8     2909.69     2619.34     75.71 o
  -4   0   8    19058.92    19756.12    292.99 o
  -2   0   8     7953.04     7371.66    126.91 o
   0   0   8    28845.35    30053.78    430.01 o
   2   0   8    13925.17    14252.78    221.06 o
   4   0   8      170.70      258.84     21.27 o
   6   0   8     2302.84     2503.26     84.14 o
   8   0   8       47.38       52.25     23.28 o
  10   0   8      315.56      302.22     41.88 o
  12   0   8     2483.61     2499.67     91.06 o
  14   0   8     1396.05     1514.23     88.41 o
  16   0   8     1926.27     1977.86     85.41 o
  18   0   8     1862.77     1704.44    126.30 o
  20   0   8      781.44      692.68     94.40 o
  22   0   8      212.18      212.72     67.81 o
 -33   1   8     1066.05     1133.01     84.89 o
 -31   1   8       20.52       44.99     34.30 o
 -29   1   8      501.93      606.93     61.57 o
 -27   1   8      705.78      702.26     48.50 o
 -25   1   8      462.99      466.91     50.09 o
 -23   1   8     1108.74     1212.30     46.69 o
 -21   1   8     3444.69     3467.38     68.01 o
 -19   1   8     4049.08     4005.61     81.89 o
 -17   1   8     1022.67     1002.35     33.44 o
 -15   1   8     3211.39     3151.03     59.00 o
 -13   1   8     2352.36     2329.97     41.86 o
 -11   1   8     1978.84     1997.12     37.35 o
  -9   1   8      240.57      175.95     12.66 o
  -7   1   8     5039.47     4837.61     65.83 o
  -5   1   8     8015.15     7698.39     93.18 o
  -3   1   8     1811.28     1589.80     31.75 o
  -1   1   8     5400.16     5151.08     68.30 o
   1   1   8     3265.16     3083.47     55.48 o
   3   1   8     3635.85     3576.17     62.35 o
   5   1   8      660.74      669.66     26.71 o
   7   1   8     5509.90     5442.72    126.47 o
   9   1   8     3732.72     3635.59     67.46 o
  11   1   8      483.60      440.54     41.26 o
  13   1   8     2170.51     2139.61     60.68 o
  15   1   8      193.82      257.43     33.26 o
  17   1   8      405.44      417.68     55.20 o
  19   1   8     1260.82     1213.83     63.44 o
  21   1   8      677.52      715.05     69.49 o
 -32   2   8      146.95      148.62     45.10 o
 -30   2   8      291.27      323.93     42.04 o
 -28   2   8      260.21      247.23     31.31 o
 -26   2   8      580.11      641.00     40.49 o
 -24   2   8      654.33      663.61     38.83 o
 -22   2   8     1174.04     1191.83     56.97 o
 -20   2   8     1100.04     1071.98     43.36 o
 -18   2   8      671.86      621.52     28.99 o
 -16   2   8      685.10      688.11     33.23 o
 -14   2   8     3301.31     3332.55     62.47 o
 -12   2   8     5861.29     5878.22     89.45 o
 -10   2   8     4952.96     4986.66     78.49 o
  -8   2   8     5215.48     5278.75     89.42 o
  -6   2   8     1763.89     1622.07     42.12 o
  -4   2   8     1819.06     1622.57     32.49 o
  -2   2   8     2250.28     2196.11     45.95 o
   0   2   8     8793.84     8244.69    135.51 o
   2   2   8     6549.83     6222.62     93.26 o
   4   2   8     1430.24     1336.05     37.39 o
   6   2   8     1089.32     1059.64     40.82 o
   8   2   8       58.03       65.46     14.69 o
  10   2   8      362.43      352.60     24.39 o
  12   2   8      814.89      876.19     50.10 o
  14   2   8     2651.93     2892.56     74.55 o
  16   2   8     1486.79     1578.02     71.16 o
  18   2   8      592.91      651.93     54.64 o
  20   2   8     1279.18     1261.66     91.49 o
  22   2   8      280.83      359.30     46.30 o
 -31   3   8      596.19      567.58     47.36 o
 -29   3   8      150.25      180.61     33.01 o
 -27   3   8      108.76      122.38     30.32 o
 -25   3   8     1196.10     1173.13     60.83 o
 -23   3   8      686.77      707.72     59.61 o
 -21   3   8     1736.80     1618.68     55.41 o
 -19   3   8     2983.64     2875.33     72.11 o
 -17   3   8     1026.73     1015.32     42.83 o
 -15   3   8      771.32      783.63     56.05 o
 -13   3   8      161.08      164.12     21.00 o
 -11   3   8      386.92      369.73     22.55 o
  -9   3   8     3051.73     3110.09     60.93 o
  -7   3   8     6788.19     6644.16     97.74 o
  -5   3   8     6031.49     5825.19    103.34 o
  -3   3   8     3938.18     3845.97     67.20 o
  -1   3   8    10793.29    10338.68    138.36 o
   1   3   8     1861.68     1782.82     43.83 o
   3   3   8      185.37      154.76     17.58 o
   5   3   8     2326.74     2208.70     54.28 o
   7   3   8       17.87       12.51     12.94 o
   9   3   8       58.86       30.87     14.72 o
  11   3   8     1257.13     1387.91     62.56 o
  13   3   8     1138.28     1171.19     68.09 o
  15   3   8     1896.69     1896.23     63.08 o
  17   3   8     1330.77     1412.85     58.06 o
  19   3   8      550.80      609.88     52.59 o
 -28   4   8      277.52      316.64     37.87 o
 -26   4   8      311.37      364.84     36.81 o
 -24   4   8     1927.90     1855.65     66.72 o
 -22   4   8      546.47      607.04     41.33 o
 -20   4   8      623.90      648.90     44.90 o
 -18   4   8     2847.85     2642.53     72.19 o
 -16   4   8      601.79      648.30     37.73 o
 -14   4   8     1205.54     1207.71     46.01 o
 -12   4   8     1198.30     1149.46     70.62 o
 -10   4   8      117.14      124.32     18.28 o
  -8   4   8     6107.39     5985.42    109.74 o
  -6   4   8      816.16      821.58     37.87 o
  -4   4   8       11.38       21.40     15.25 o
  -2   4   8     6591.80     6195.88    123.48 o
   0   4   8      483.49      478.28     36.75 o
   2   4   8     1468.89     1420.07     47.32 o
   4   4   8     5928.43     5858.61    154.10 o
   6   4   8     2963.87     2925.81     67.59 o
   8   4   8     1100.54     1166.29     46.88 o
  10   4   8       80.15       47.40     19.66 o
  12   4   8      306.40      325.79     32.87 o
  14   4   8      396.05      414.92     36.62 o
  16   4   8      672.18      631.71     43.93 o
  18   4   8      776.05      798.56     49.89 o
 -25   5   8      389.17      398.81     35.85 o
 -23   5   8      658.34      605.69     39.98 o
 -21   5   8      992.67      968.18     45.60 o
 -19   5   8     1567.08     1688.61     70.74 o
 -17   5   8     3065.56     3132.16     81.80 o
 -15   5   8     2109.92     2426.20     69.18 o
 -13   5   8        6.94       -8.73     19.84 o
 -11   5   8      532.36      585.30     43.99 o
  -9   5   8      442.09      440.15     32.33 o
  -7   5   8      103.21       77.79     19.25 o
  -5   5   8     1994.16     1952.18     59.63 o
  -3   5   8     6883.69     6621.74    123.39 o
  -1   5   8     2155.31     2081.38     61.98 o
   1   5   8     1123.87     1160.98     63.71 o
   3   5   8      880.25      908.08     43.03 o
   5   5   8     1229.99     1349.83    112.59 o
   7   5   8     1328.84     1348.75     72.33 o
   9   5   8      648.91      649.86     41.08 o
  11   5   8      160.93      184.06     28.37 o
  13   5   8      577.40      549.60     42.09 o
  15   5   8      281.90      307.98     37.04 o
 -22   6   8      554.71      602.32     49.20 o
 -20   6   8      367.05      367.31     33.71 o
 -18   6   8       23.94       20.36     20.03 o
 -16   6   8     1989.39     1870.11     66.62 o
 -14   6   8      135.34      147.72     43.91 o
 -12   6   8      112.27      217.64     34.52 o
 -10   6   8     2352.50     2495.93     85.18 o
  -8   6   8      225.44      240.52     40.84 o
  -6   6   8     1742.47     1754.08     60.54 o
  -4   6   8     2191.86     2390.29    115.33 o
  -2   6   8      500.09      501.48     37.22 o
   0   6   8      402.69      438.51     35.51 o
   2   6   8      290.40      311.26     50.18 o
   4   6   8      521.78      608.87     49.27 o
   6   6   8      794.01      808.25     55.13 o
   8   6   8      742.54      827.20     56.02 o
  10   6   8      591.79      676.79     54.64 o
  12   6   8      266.22      276.10     55.05 o
 -17   7   8      365.07      391.61     41.40 o
 -15   7   8      318.15      381.34     65.24 o
 -13   7   8     1213.66     1276.48     69.54 o
 -11   7   8     1076.97     1156.55     98.05 o
  -9   7   8      770.35      834.93     56.50 o
  -7   7   8      314.29      357.30     87.04 o
  -5   7   8      293.99      297.82     34.73 o
  -3   7   8      385.50      505.78     47.02 o
  -1   7   8      179.02      180.38     57.14 o
   1   7   8      858.46      828.77     58.20 o
   3   7   8      771.39      854.29     60.08 o
   5   7   8      185.30      236.34     67.93 o
   7   7   8      199.57      205.83     38.76 o
 -31   1   9        0.28      -24.32     54.51 o
 -29   1   9     1470.20     1390.84     83.67 o
 -27   1   9      191.05      238.91     34.71 o
 -25   1   9      336.67      333.56     39.21 o
 -23   1   9      921.84      955.92     42.95 o
 -21   1   9     1899.62     1794.96     75.64 o
 -19   1   9       22.68       33.64     14.78 o
 -17   1   9      670.97      660.07     29.40 o
 -15   1   9     1405.73     1401.79     38.71 o
 -13   1   9      216.57      201.24     18.18 o
 -11   1   9        2.99      -11.88      7.92 o
  -9   1   9       61.90       52.43     10.26 o
  -7   1   9       22.85       27.55      9.42 o
  -5   1   9      385.43      459.25     18.97 o
  -3   1   9      916.33      993.43     29.06 o
  -1   1   9      708.75      787.13     38.43 o
   1   1   9       18.46       13.33     11.71 o
   3   1   9        2.85       11.91     11.07 o
   5   1   9      547.55      556.17     26.31 o
   7   1   9      557.09      596.58     32.67 o
   9   1   9      128.58       83.38     24.48 o
  11   1   9      438.40      430.67     31.77 o
  13   1   9       12.50       -3.48     17.02 o
  15   1   9       89.41       72.20     27.11 o
  17   1   9        0.23        7.22     23.72 o
  19   1   9      121.72      122.27     51.09 o
  21   1   9       42.27       11.35     34.23 o
 -30   2   9        0.00       10.32     28.35 o
 -28   2   9      452.46      517.07     62.94 o
 -26   2   9       15.38       18.47     20.45 o
 -24   2   9      225.84      230.01     32.81 o
 -22   2   9      820.35      746.74     40.04 o
 -20   2   9       11.50        7.97     16.02 o
 -18   2   9        8.27       15.12     12.45 o
 -16   2   9       64.01       52.77     14.79 o
 -14   2   9      971.39      977.47     34.03 o
 -12   2   9      464.91      465.05     24.14 o
 -10   2   9      178.35      200.73     20.04 o
  -8   2   9     1101.31     1164.23     33.60 o
  -6   2   9      218.76      288.15     23.27 o
  -4   2   9        3.15       15.10     11.84 o
  -2   2   9      301.18      286.30     20.26 o
   0   2   9     1935.15     1891.12     51.42 o
   2   2   9     1166.40     1283.22     37.93 o
   4   2   9     1114.14     1092.42     35.56 o
   6   2   9        0.03        2.52     12.73 o
   8   2   9     3068.28     2983.08     71.72 o
  10   2   9      331.20      285.88     41.08 o
  12   2   9      223.71      253.69     35.47 o
  14   2   9     1041.09      899.03     53.83 o
  16   2   9      776.58      821.46     67.64 o
  18   2   9        4.28      -43.52     31.88 o
  20   2   9        6.02      -11.52     26.87 o
 -29   3   9       14.08       -4.00     23.28 o
 -27   3   9      314.93      302.90     34.65 o
 -25   3   9      248.64      205.43     29.85 o
 -23   3   9        2.01      -23.14     16.56 o
 -21   3   9       87.56       59.60     21.39 o
 -19   3   9      253.14      193.08     25.55 o
 -17   3   9      145.59      129.04     18.77 o
 -15   3   9      100.38       66.33     19.72 o
 -13   3   9      135.71      107.79     19.42 o
 -11   3   9      300.57      327.17     30.06 o
  -9   3   9        4.38      -10.00     14.64 o
  -7   3   9        0.57       -0.99     13.64 o
  -5   3   9      256.71      266.49     25.06 o
  -3   3   9       51.63       72.78     18.31 o
  -1   3   9       36.23       26.12     12.98 o
   1   3   9     1340.01     1314.82     39.55 o
   3   3   9     1367.16     1306.20     64.68 o
   5   3   9       26.63       12.24     13.65 o
   7   3   9     1112.50     1246.28     41.33 o
   9   3   9     1084.61     1027.66     45.28 o
  11   3   9      144.41      157.86     25.41 o
  13   3   9      134.19      137.68     25.08 o
  15   3   9       40.82       30.83     22.26 o
  17   3   9       58.26       44.99     28.25 o
  19   3   9       69.06       37.80     43.74 o
 -28   4   9      241.17      193.02     47.59 o
 -26   4   9      129.44      136.29     29.30 o
 -24   4   9       34.31       16.37     21.85 o
 -22   4   9      177.20      119.35     26.31 o
 -20   4   9        8.29       31.01     20.92 o
 -18   4   9      191.82      182.39     25.85 o
 -16   4   9      160.80      156.62     33.39 o
 -14   4   9       94.06       64.40     16.18 o
 -12   4   9        0.32       12.51     14.23 o
 -10   4   9      449.23      410.87     30.09 o
  -8   4   9      605.10      591.32     35.06 o
  -6   4   9      570.68      546.65     44.78 o
  -4   4   9       43.19       28.48     16.06 o
  -2   4   9      716.66      685.59     36.55 o
   0   4   9     1703.82     1712.72     54.79 o
   2   4   9     1370.83     1361.85     73.11 o
   4   4   9      119.64      105.03     28.19 o
   6   4   9      122.94      112.68     19.29 o
   8   4   9      178.24      133.47     24.20 o
  10   4   9       63.58       41.55     24.95 o
  12   4   9       33.66       36.27     21.29 o
  14   4   9       22.78       19.54     22.03 o
  16   4   9       85.36      109.66     28.29 o
 -25   5   9       36.71       43.89     26.93 o
 -23   5   9       28.02       -2.12     22.79 o
 -21   5   9       54.17       12.22     22.47 o
 -19   5   9        0.00        6.10     20.99 o
 -17   5   9      154.07      188.11     33.48 o
 -15   5   9      372.47      299.42     66.50 o
 -13   5   9     1769.77     1508.65     64.68 o
 -11   5   9       39.87       41.95     18.90 o
  -9   5   9       34.69       26.18     17.58 o
  -7   5   9     1438.75     1290.57     51.73 o
  -5   5   9     1128.04     1060.41     47.14 o
  -3   5   9      327.72      295.22     30.37 o
  -1   5   9      321.03      281.45     29.21 o
   1   5   9     1177.48     1217.13     50.68 o
   3   5   9        2.57       18.47     18.54 o
   5   5   9        0.19       -2.03     38.06 o
   7   5   9       19.08       49.42     23.99 o
   9   5   9      119.23      115.57     25.19 o
  11   5   9      209.25      187.97     30.33 o
  13   5   9        3.50      -17.56     21.84 o
 -22   6   9        0.89      -19.81     31.37 o
 -20   6   9      172.00      194.05     37.56 o
 -18   6   9        0.23       21.23     24.58 o
 -16   6   9        0.27        1.46     23.15 o
 -14   6   9      123.07      107.17     30.42 o
 -12   6   9       71.62       86.31     27.74 o
 -10   6   9       41.26       26.55     24.81 o
  -8   6   9       59.30       78.67     23.04 o
  -6   6   9       58.39       54.05     22.37 o
  -4   6   9      401.63      366.03     34.78 o
  -2   6   9      470.11      423.39     37.18 o
   0   6   9       19.62       33.82     21.10 o
   2   6   9        6.44       32.04     24.59 o
   4   6   9       37.01       55.18     27.38 o
   6   6   9       58.07       74.23     31.39 o
   8   6   9      287.16      213.58     38.57 o
  10   6   9        0.26      -10.37     26.03 o
 -15   7   9      150.84      162.95     44.36 o
 -13   7   9      149.61      149.05     41.65 o
 -11   7   9        8.97      -15.35     23.57 o
  -9   7   9      223.60      234.22     39.46 o
  -7   7   9      247.95      231.95     38.17 o
  -5   7   9       55.12       52.81     25.15 o
  -3   7   9      101.73      120.25     45.48 o
  -1   7   9      321.57      302.47     42.80 o
   1   7   9      132.52      147.12     34.21 o
   3   7   9       24.04       71.67     30.64 o
 -32   0  10      111.32       98.38     55.84 o
 -30   0  10      957.98      893.44    102.37 o
 -28   0  10     1533.62     1503.69    122.32 o
 -26   0  10      173.50      136.94     51.85 o
 -24   0  10    11558.81    11664.78    654.12 o
 -22   0  10      115.00       93.67     31.59 o
 -20   0  10      586.63      582.46     48.24 o
 -18   0  10     6298.09     6759.27    169.09 o
 -16   0  10       45.43       71.27     26.49 o
 -14   0  10     1773.22     1748.53     94.37 o
 -12   0  10     3076.35     2929.25     72.84 o
 -10   0  10     1848.74     2025.19     75.60 o
  -8   0  10     1661.72     1548.17     95.06 o
  -6   0  10     2462.50     2333.32     71.14 o
  -4   0  10     4364.39     4470.80    106.46 o
  -2   0  10     2002.67     1784.26     64.54 o
   0   0  10     1513.00     1410.85    152.89 o
   2   0  10      301.25      349.86     44.54 o
   4   0  10     1047.61     1179.36     87.75 o
   6   0  10     1110.40     1042.23     74.45 o
   8   0  10     1969.57     1800.57     85.09 o
  10   0  10     1533.10     1584.68     76.51 o
  12   0  10     1920.02     2062.76     90.12 o
  14   0  10      856.70      857.15     64.54 o
  16   0  10     1130.13     1034.78     71.93 o
  18   0  10     1606.35     1725.72    140.93 o
 -31   1  10     1101.96     1253.10     91.07 o
 -29   1  10      303.85      336.85     63.15 o
 -27   1  10       82.57       41.35     25.99 o
 -25   1  10      711.98      777.78     50.12 o
 -23   1  10      832.79      821.95     51.62 o
 -21   1  10      671.23      681.42     32.82 o
 -19   1  10      456.61      480.15     28.01 o
 -17   1  10     8657.34     8510.96    123.96 o
 -15   1  10      936.33      908.56     43.16 o
 -13   1  10      144.20      175.94     27.03 o
 -11   1  10     2893.24     2891.98     57.94 o
  -9   1  10      124.80      108.81     13.43 o
  -7   1  10     2912.68     2845.37     49.85 o
  -5   1  10     4983.16     4994.56     80.57 o
  -3   1  10     4770.39     4831.90     90.25 o
  -1   1  10     1495.71     1475.69     39.67 o
   1   1  10      378.10      374.00     23.02 o
   3   1  10      240.68      237.14     20.35 o
   5   1  10     1850.42     1859.13     55.49 o
   7   1  10     2292.33     2258.73     67.93 o
   9   1  10     2230.52     2258.01     85.97 o
  11   1  10     3931.44     3833.74     88.54 o
  13   1  10        7.37       21.85     19.77 o
  15   1  10      482.12      384.86     46.23 o
  17   1  10      664.08      673.04     54.60 o
  19   1  10        5.46       -1.38     33.80 o
 -30   2  10      306.92      335.22     44.91 o
 -28   2  10      690.27      842.32     57.27 o
 -26   2  10     1430.72     1472.64     57.95 o
 -24   2  10      974.41     1132.50     50.24 o
 -22   2  10      627.07      735.71     57.76 o
 -20   2  10      124.48      145.08     33.46 o
 -18   2  10      302.27      273.69     23.96 o
 -16   2  10      422.32      498.65     27.90 o
 -14   2  10      744.66      769.19     31.79 o
 -12   2  10     1701.44     1649.21     44.28 o
 -10   2  10    12527.19    12185.34    160.09 o
  -8   2  10     3046.99     3164.00     71.91 o
  -6   2  10     2697.44     2811.62     66.63 o
  -4   2  10     3960.36     3987.86     71.40 o
  -2   2  10     1962.73     1875.59     46.59 o
   0   2  10     1407.69     1366.49     49.13 o
   2   2  10      789.38      726.56     31.19 o
   4   2  10     1895.59     1851.26     48.44 o
   6   2  10      244.39      230.33     21.69 o
   8   2  10      415.31      371.02     30.82 o
  10   2  10     1931.52     1888.79     60.35 o
  12   2  10      194.16      176.98     35.13 o
  14   2  10     2242.51     2338.71    120.63 o
  16   2  10     1097.51     1035.42     62.45 o
  18   2  10      362.35      380.34     52.04 o
 -29   3  10      528.20      535.81     44.24 o
 -27   3  10      760.07      673.42     60.26 o
 -25   3  10      772.95      837.53     47.81 o
 -23   3  10      507.01      465.16     37.43 o
 -21   3  10      758.64      755.02     56.46 o
 -19   3  10      374.33      454.48     34.61 o
 -17   3  10       43.19       27.70     14.57 o
 -15   3  10       76.72       76.09     17.56 o
 -13   3  10     1156.16     1248.39     46.46 o
 -11   3  10     1579.25     1605.34     52.56 o
  -9   3  10     7185.11     6740.72    127.05 o
  -7   3  10     3468.69     3355.20     77.72 o
  -5   3  10     2468.78     2391.03     63.98 o
  -3   3  10     6360.53     6253.57    114.82 o
  -1   3  10       59.10       90.52     19.47 o
   1   3  10      929.55      995.37     36.90 o
   3   3  10     1841.09     1848.55     49.76 o
   5   3  10      717.79      658.39     36.19 o
   7   3  10      316.09      365.23     27.04 o
   9   3  10      949.47      992.79     60.83 o
  11   3  10      596.51      653.43     41.21 o
  13   3  10     2910.27     2887.43     96.64 o
  15   3  10     1062.58     1171.50     66.50 o
 -26   4  10      174.83      127.60     30.60 o
 -24   4  10       48.41       59.55     25.46 o
 -22   4  10      913.00     1003.67     69.28 o
 -20   4  10     2628.56     2705.94     77.10 o
 -18   4  10      952.12     1133.83     50.40 o
 -16   4  10      897.18      877.70     52.57 o
 -14   4  10      894.74      863.24     42.62 o
 -12   4  10      904.45     1058.97     75.22 o
 -10   4  10     1092.35     1105.44     46.42 o
  -8   4  10      617.49      587.48     36.58 o
  -6   4  10      762.26      778.93     40.51 o
  -4   4  10      676.74      665.30     44.75 o
  -2   4  10        7.51       -3.96     15.39 o
   0   4  10      922.30      975.40     54.75 o
   2   4  10     3109.54     3199.24     79.66 o
   4   4  10     1578.40     1691.36     57.13 o
   6   4  10     2141.60     2202.53     98.39 o
   8   4  10      682.90      715.41     56.61 o
  10   4  10      389.91      433.65     36.75 o
  12   4  10      405.44      435.54     38.61 o
  14   4  10      211.52      224.71     33.03 o
 -23   5  10      342.47      395.27     39.24 o
 -21   5  10      674.61      584.03     52.12 o
 -19   5  10     1056.77      953.52     60.60 o
 -17   5  10      291.48      351.52     41.99 o
 -15   5  10      437.61      456.36     70.27 o
 -13   5  10      695.20      605.15     48.20 o
 -11   5  10      132.95      162.99     30.70 o
  -9   5  10      411.54      479.55     37.15 o
  -7   5  10     1464.81     1472.12     55.38 o
  -5   5  10     1295.93     1232.88     52.10 o
  -3   5  10      331.32      382.14     34.46 o
  -1   5  10      768.07      772.13     43.89 o
   1   5  10      430.51      563.44     39.79 o
   3   5  10      734.03      750.88     59.78 o
   5   5  10      806.45      886.80    104.35 o
   7   5  10      413.67      394.12     42.71 o
   9   5  10      570.74      597.35     54.12 o
  11   5  10      369.97      375.26     44.77 o
 -20   6  10      288.30      279.96     42.92 o
 -18   6  10      140.27      154.67     36.19 o
 -16   6  10      115.62      159.14     35.42 o
 -14   6  10      143.23      142.82     32.28 o
 -12   6  10      438.20      331.55     43.99 o
 -10   6  10      188.00      289.31     40.41 o
  -8   6  10     1700.36     1714.57     64.65 o
  -6   6  10     1908.72     2095.22     70.62 o
  -4   6  10      606.14      587.42     43.15 o
  -2   6  10      628.25      674.60     44.78 o
   0   6  10      240.25      273.03     39.38 o
   2   6  10       61.66       28.94     36.59 o
   4   6  10       67.45       88.83     49.77 o
   6   6  10      559.54      581.71     53.05 o
 -11   7  10      613.42      622.21     56.33 o
  -9   7  10      291.14      332.48     55.13 o
  -7   7  10      497.94      612.12     68.75 o
  -5   7  10      549.40      550.99     62.15 o
  -3   7  10       55.87       66.78     30.64 o
  -1   7  10     1292.81     1461.00     77.22 o
 -29   1  11        0.04       11.30     29.69 o
 -27   1  11      234.21      293.24     40.64 o
 -25   1  11      167.86      112.88     52.99 o
 -23   1  11      140.49       99.46     24.00 o
 -21   1  11      200.84      193.34     26.67 o
 -19   1  11      796.84      752.70     38.71 o
 -17   1  11      126.11      116.60     23.31 o
 -15   1  11     2390.94     2462.74     64.02 o
 -13   1  11      194.59      192.13     19.97 o
 -11   1  11      126.18      111.57     16.73 o
  -9   1  11      215.71      226.60     21.05 o
  -7   1  11     1237.70     1151.97     36.39 o
  -5   1  11      142.10      184.55     18.86 o
  -3   1  11      319.00      303.13     27.44 o
  -1   1  11     1283.59     1193.21     38.32 o
   1   1  11      174.78      185.81     23.75 o
   3   1  11        0.24       -4.07     16.50 o
   5   1  11        1.47        7.42     16.66 o
   7   1  11       12.06       -0.63     17.61 o
   9   1  11      226.77      212.89     28.50 o
  11   1  11        3.96       -6.85     18.83 o
  13   1  11      109.37       28.01     27.87 o
  15   1  11       35.62       28.89     27.27 o
 -28   2  11       12.46       -4.00     28.21 o
 -26   2  11       92.98      116.47     31.17 o
 -24   2  11      616.63      543.83     46.00 o
 -22   2  11      252.73      279.10     48.14 o
 -20   2  11      161.00      162.58     21.80 o
 -18   2  11      217.11      258.91     24.30 o
 -16   2  11     1164.74     1037.77     38.06 o
 -14   2  11      607.74      634.11     39.76 o
 -12   2  11     2073.43     1939.92     57.30 o
 -10   2  11      525.16      540.86     33.51 o
  -8   2  11     1609.56     1624.88     81.81 o
  -6   2  11      396.17      413.20     30.30 o
  -4   2  11      554.28      576.22     33.71 o
  -2   2  11     1830.25     1771.54     62.82 o
   0   2  11      186.12      157.19     22.23 o
   2   2  11       16.58       16.77     14.23 o
   4   2  11      288.78      291.16     28.64 o
   6   2  11      112.82       86.15     20.86 o
   8   2  11      171.93      176.67     37.80 o
  10   2  11      236.05      230.60     29.36 o
  12   2  11       18.13       35.64     26.67 o
  14   2  11      362.83      413.04     45.58 o
 -27   3  11       33.10        6.73     23.09 o
 -25   3  11        7.05       16.70     30.13 o
 -23   3  11      314.98      287.89     33.58 o
 -21   3  11       30.31       29.99     20.21 o
 -19   3  11      441.88      408.35     33.95 o
 -17   3  11        3.24        8.73     14.82 o
 -15   3  11      424.75      415.65     32.24 o
 -13   3  11     1128.87     1181.22     48.47 o
 -11   3  11      180.70      166.45     23.94 o
  -9   3  11        3.06       -0.03     16.50 o
  -7   3  11      988.83     1074.87     48.17 o
  -5   3  11     1459.40     1319.41     69.08 o
  -3   3  11       57.39       41.73     19.00 o
  -1   3  11      637.04      636.53     37.09 o
   1   3  11      188.28      189.05     42.48 o
   3   3  11      307.56      308.31     26.07 o
   5   3  11       98.91       92.56     18.85 o
   7   3  11      116.45      111.61     21.03 o
   9   3  11       95.02       83.07     26.74 o
  11   3  11      429.64      413.59    102.50 o
  13   3  11      602.92      560.27     72.89 o
 -26   4  11       82.45       52.05     25.90 o
 -24   4  11       44.47       27.52     23.85 o
 -22   4  11      135.67       95.96     29.17 o
 -20   4  11       17.75       24.59     26.60 o
 -18   4  11        1.77        0.44     23.17 o
 -16   4  11      129.89       87.95     27.63 o
 -14   4  11        0.98      -24.78     16.52 o
 -12   4  11        0.04      -13.88     16.74 o
 -10   4  11      333.46      311.18     30.93 o
  -8   4  11      578.36      602.84     53.16 o
  -6   4  11      556.62      568.62     55.46 o
  -4   4  11      143.00       92.46     23.40 o
  -2   4  11      465.65      405.06     34.15 o
   0   4  11       86.58       43.87     19.91 o
   2   4  11      903.24      889.11     45.46 o
   4   4  11       44.36       48.07     21.58 o
   6   4  11      289.75      328.85     46.58 o
   8   4  11       81.93       54.69     49.19 o
  10   4  11       53.77       67.13     34.93 o
  12   4  11       81.59       94.04     32.40 o
 -23   5  11        8.70      -11.22     26.77 o
 -21   5  11      188.34      137.44     35.26 o
 -19   5  11       67.96       31.25     28.25 o
 -17   5  11        0.29       10.50     24.35 o
 -15   5  11       83.68       63.75     27.40 o
 -13   5  11      139.04      107.34     30.93 o
 -11   5  11      111.24      100.18     28.40 o
  -9   5  11      166.78      140.75     43.95 o
  -7   5  11       59.45       47.57     22.54 o
  -5   5  11      202.64      218.85     30.11 o
  -3   5  11      179.20      148.45     26.63 o
  -1   5  11       94.39      107.18     28.74 o
   1   5  11      312.25      381.90     35.00 o
   3   5  11        5.05      -23.31     22.00 o
   5   5  11        4.64       34.83     26.99 o
   7   5  11        4.50      -15.34     24.64 o
   9   5  11      515.70      570.18     52.67 o
 -16   6  11       30.27       13.04     26.84 o
 -14   6  11       35.15      -12.73     26.75 o
 -12   6  11        8.42        8.13     26.51 o
 -10   6  11       35.38       19.21     25.20 o
  -8   6  11       79.77       67.31     25.18 o
  -6   6  11      369.20      372.49     38.09 o
  -4   6  11       82.97       65.17     26.31 o
  -2   6  11       21.67        7.77     23.02 o
   0   6  11      109.01      107.57     31.46 o
   2   6  11        4.54       25.80     27.49 o
 -28   0  12      893.23      866.85     98.38 o
 -26   0  12      444.95      495.06     55.79 o
 -24   0  12       60.84      118.38     35.97 o
 -22   0  12      112.48      126.87     36.09 o
 -20   0  12     1025.09      964.56     65.15 o
 -18   0  12      119.93      208.31     37.29 o
 -16   0  12     1840.47     1809.06    142.26 o
 -14   0  12     2713.97     2666.04     96.16 o
 -12   0  12     2196.46     2040.12     81.93 o
 -10   0  12     3119.58     3052.59    100.28 o
  -6   0  12     1360.43     1384.41     68.32 o
  -4   0  12       74.24       33.75     24.23 o
  -2   0  12        7.29       12.67     31.91 o
   0   0  12      373.19      366.54     43.25 o
   2   0  12       73.30       89.74     31.96 o
   4   0  12     3689.95     3511.72    119.35 o
   6   0  12     3759.43     3728.18    125.50 o
   8   0  12     2145.50     2153.00    164.20 o
  10   0  12     1324.38     1476.51     81.53 o
  12   0  12      700.72      648.64     62.46 o
  14   0  12      234.17      185.62     43.41 o
 -29   1  12      550.16      617.81     52.95 o
 -27   1  12      450.04      450.77     59.55 o
 -25   1  12        7.04       46.21     26.01 o
 -23   1  12        4.99       28.32     20.39 o
 -21   1  12      438.33      428.04     34.44 o
 -19   1  12     2723.22     2725.13     79.25 o
 -17   1  12     1372.08     1369.05     52.39 o
 -15   1  12     2738.15     2712.03     69.65 o
 -13   1  12     2357.73     2354.99     55.93 o
 -11   1  12      256.26      221.40     25.26 o
  -9   1  12     1271.15     1240.99     45.77 o
  -7   1  12     1168.30     1272.62     46.30 o
  -5   1  12      727.52      812.57     48.77 o
  -3   1  12     2275.40     2217.85     72.76 o
  -1   1  12      746.82      807.19     40.02 o
   1   1  12      300.12      342.88     31.09 o
   3   1  12      502.58      533.36     36.36 o
   5   1  12     2191.38     2165.24    101.71 o
   7   1  12     1068.29     1101.02     56.99 o
   9   1  12      884.41      881.93     46.79 o
  11   1  12      534.43      494.31     39.49 o
  13   1  12      404.53      370.49     91.09 o
 -28   2  12      312.77      318.44     44.56 o
 -26   2  12      706.78      863.60     57.77 o
 -24   2  12      271.09      342.77     40.30 o
 -22   2  12      602.86      577.62     46.13 o
 -20   2  12      374.13      350.58     52.87 o
 -18   2  12       14.18        2.13     15.23 o
 -16   2  12      343.05      406.19     32.82 o
 -14   2  12      899.35     1001.12     44.82 o
 -12   2  12     2792.80     2930.45     74.55 o
 -10   2  12     1022.83     1003.28     44.41 o
  -8   2  12     2162.67     2171.18     62.75 o
  -6   2  12     1708.80     1685.32     55.59 o
  -4   2  12        6.88       -5.00     16.18 o
  -2   2  12     2337.20     2389.00     65.96 o
   0   2  12     1420.04     1376.03     59.10 o
   2   2  12      697.01      736.74     40.24 o
   4   2  12     1121.69     1143.49     49.30 o
   6   2  12      697.22      739.04     42.84 o
   8   2  12      294.57      327.56     46.44 o
  10   2  12       51.58       85.22     30.37 o
  12   2  12      701.11      722.60     73.17 o
 -27   3  12      442.91      471.57     50.17 o
 -25   3  12       89.42       66.56     27.06 o
 -23   3  12      720.41      755.69     46.30 o
 -21   3  12      236.86      240.44     35.95 o
 -19   3  12       16.80        2.12     22.80 o
 -17   3  12      222.57      234.79     28.76 o
 -15   3  12      517.37      579.15     38.64 o
 -13   3  12      804.02      912.84     70.43 o
 -11   3  12     3259.13     3280.94     81.96 o
  -9   3  12     1326.90     1218.70     50.95 o
  -7   3  12     1035.05     1048.92     58.91 o
  -5   3  12     1727.38     1753.79     58.97 o
  -3   3  12       15.74       12.30     18.19 o
  -1   3  12     1523.73     1550.06     55.59 o
   1   3  12     1233.30     1203.14     50.24 o
   3   3  12       18.95       34.64     20.09 o
   5   3  12      556.67      639.09     48.66 o
   7   3  12      446.28      493.93     38.35 o
   9   3  12      450.19      570.36     60.48 o
  11   3  12      952.55      869.04    139.34 o
 -24   4  12      285.87      309.77     44.48 o
 -22   4  12      322.38      314.88     81.43 o
 -20   4  12      193.96      227.48     37.36 o
 -18   4  12      642.99      678.17     79.31 o
 -16   4  12      942.19      887.09     68.07 o
 -14   4  12     1137.86     1231.08     68.12 o
 -12   4  12     1103.59     1262.22     54.31 o
 -10   4  12     1175.52     1204.17     53.06 o
  -8   4  12      332.46      347.62     37.98 o
  -6   4  12        9.15       -3.00     18.88 o
  -4   4  12      403.05      446.36     51.24 o
  -2   4  12        5.54       10.70     23.05 o
   0   4  12     1121.34     1220.66     65.63 o
   2   4  12     1906.56     2008.06     67.17 o
   4   4  12       13.30       -1.93     20.40 o
   6   4  12     1255.76     1501.89    104.78 o
   8   4  12      802.47      778.34     73.26 o
 -19   5  12      434.52      490.75     51.30 o
 -17   5  12      397.91      388.92     45.46 o
 -15   5  12      694.71      672.95     54.91 o
 -13   5  12      689.13      687.55     54.14 o
 -11   5  12     1068.73     1084.90     53.39 o
  -9   5  12      608.55      680.40     72.92 o
  -7   5  12      402.88      467.08     56.61 o
  -5   5  12      101.90      105.52     27.06 o
  -3   5  12        4.79        0.99     19.86 o
  -1   5  12       60.39       53.69     23.96 o
   1   5  12      166.76      154.27     29.31 o
   3   5  12      565.31      563.21     51.57 o
   5   5  12      470.77      487.45     60.05 o
 -12   6  12      190.49      208.93     75.88 o
 -10   6  12      146.36      116.96     40.68 o
  -8   6  12      382.14      418.62     40.99 o
  -6   6  12      382.22      364.94     46.25 o
  -4   6  12      596.39      637.97     66.78 o
 -27   1  13      201.02      207.50     38.02 o
 -25   1  13       68.38       53.56     27.53 o
 -23   1  13      248.37      203.95     29.93 o
 -21   1  13        0.36       31.55     20.99 o
 -19   1  13        3.45       18.10     18.95 o
 -17   1  13       31.32       38.60     19.94 o
 -15   1  13      395.28      358.39     39.00 o
 -13   1  13       26.89       13.94     18.61 o
 -11   1  13        3.89       17.47     17.34 o
  -9   1  13      322.22      256.71     40.49 o
  -7   1  13      969.02      799.41     53.67 o
  -5   1  13        4.47       27.46     22.02 o
  -3   1  13       35.34       51.85     23.63 o
  -1   1  13       68.03      120.01     23.98 o
   1   1  13      166.87      141.82     25.59 o
   3   1  13      104.16       79.66     22.55 o
   5   1  13      152.49      120.63     26.09 o
   7   1  13      295.61      310.26     38.19 o
   9   1  13       68.10       69.96     24.88 o
  11   1  13        4.55       -1.38     22.52 o
 -26   2  13       44.44       22.94     26.45 o
 -24   2  13        7.47       -8.07     24.15 o
 -22   2  13       47.10       50.22     27.65 o
 -20   2  13        5.38       10.95     23.50 o
 -18   2  13       81.16       50.27     22.26 o
 -16   2  13       44.70       62.48     21.94 o
 -14   2  13      190.65      169.84     26.53 o
 -12   2  13        0.32       21.72     18.92 o
 -10   2  13       11.83        6.56     18.34 o
  -8   2  13      899.08      802.86     42.02 o
  -6   2  13      894.84      908.55     51.38 o
  -4   2  13      789.53      751.05     48.49 o
  -2   2  13        7.98      -21.63     20.61 o
   0   2  13       22.78       31.33     22.61 o
   2   2  13       81.08       48.65     25.36 o
   4   2  13       59.11       79.19     24.14 o
   6   2  13        0.50       -5.49     26.29 o
   8   2  13      327.71      276.87     33.00 o
  10   2  13       39.42       57.16     37.61 o
 -25   3  13       50.96       50.32     37.04 o
 -23   3  13       16.29        7.40     29.28 o
 -21   3  13      258.96      128.90     31.92 o
 -19   3  13        5.54       -3.93     25.05 o
 -17   3  13        2.81       40.41     21.79 o
 -15   3  13      139.85      107.88     24.45 o
 -13   3  13      481.88      377.28     34.22 o
 -11   3  13      183.54      131.99     37.23 o
  -9   3  13        7.19       15.03     19.36 o
  -7   3  13       49.24       30.24     20.94 o
  -5   3  13      139.11      202.31     28.72 o
  -3   3  13      103.93       96.21     23.81 o
  -1   3  13      497.42      491.47     54.50 o
   1   3  13      380.87      341.66     41.35 o
   3   3  13        2.74        9.97     25.31 o
   5   3  13      208.54      200.08     45.28 o
   7   3  13       34.64       -4.10     33.49 o
 -22   4  13      139.33      118.04     34.61 o
 -20   4  13       36.83       24.69     27.37 o
 -18   4  13        0.02        3.05     25.71 o
 -16   4  13       75.75       74.78     24.99 o
 -14   4  13        0.03       18.74     21.98 o
 -12   4  13      100.87       76.52     24.95 o
 -10   4  13      296.85      320.73     34.50 o
  -8   4  13      318.24      313.58     33.76 o
  -6   4  13      191.34      158.72     27.93 o
  -4   4  13       11.27       32.84     21.68 o
  -2   4  13       41.07       28.95     21.97 o
   0   4  13      481.65      447.84     39.39 o
   2   4  13        1.28       -6.53     21.52 o
   4   4  13       12.18       27.66     40.55 o
 -17   5  13       20.25       41.92     32.74 o
 -15   5  13        7.61       24.25     28.80 o
 -13   5  13       10.42       25.94     22.16 o
 -11   5  13        9.10        5.64     22.80 o
  -9   5  13       45.26       44.17     25.49 o
  -7   5  13        0.72       11.94     22.31 o
  -5   5  13       19.78        2.21     21.38 o
  -3   5  13       20.76       30.82     23.08 o
  -1   5  13       14.30       24.04     24.14 o
 -26   0  14       21.56       59.53     36.07 o
 -24   0  14      207.51      254.77     48.64 o
 -22   0  14      744.79      812.18     75.12 o
 -20   0  14     1482.41     1608.69    166.19 o
 -18   0  14      632.90      689.78     60.33 o
 -16   0  14      594.27      561.06     83.76 o
 -14   0  14      353.51      332.38     73.12 o
 -12   0  14       73.59       49.19     47.86 o
 -10   0  14     1583.05     1635.31    126.30 o
  -8   0  14     1471.55     1568.83    119.66 o
  -6   0  14      375.00      425.45     77.11 o
  -4   0  14      677.75      717.23     59.03 o
  -2   0  14      349.31      233.74     42.18 o
   0   0  14       81.39      121.80     36.63 o
   2   0  14     1838.78     1820.10    121.65 o
   4   0  14      187.82      151.35     53.18 o
   6   0  14     1249.81     1181.89    183.47 o
   8   0  14      921.13      872.44     72.32 o
 -25   1  14       70.11       52.12     32.65 o
 -23   1  14      111.47      165.59     29.90 o
 -21   1  14      264.70      340.15     33.54 o
 -19   1  14     1024.38     1154.81     73.52 o
 -17   1  14     1098.32     1078.09     70.54 o
 -15   1  14      938.25      933.31     55.23 o
 -13   1  14      412.60      500.33     43.55 o
 -11   1  14      406.21      469.97     54.99 o
  -9   1  14      126.36      203.87     33.20 o
  -7   1  14      333.26      401.31     40.95 o
  -5   1  14      758.89      709.58     49.08 o
  -3   1  14      191.49      209.65     33.11 o
  -1   1  14      655.24      683.45     60.18 o
   1   1  14     1019.99     1025.72     50.09 o
   3   1  14      884.74      893.30     49.70 o
   5   1  14      171.96      184.46     35.12 o
   7   1  14      374.09      428.52     41.64 o
 -24   2  14      328.91      324.56     52.55 o
 -22   2  14      435.30      492.24     70.46 o
 -20   2  14      305.52      367.23     46.00 o
 -18   2  14      905.27      842.74     55.89 o
 -16   2  14      229.80      258.92     32.28 o
 -14   2  14      278.32      323.37     33.71 o
 -12   2  14     1233.72     1284.79     53.58 o
 -10   2  14       58.25       55.01     33.97 o
  -8   2  14      152.66      191.73     38.30 o
  -6   2  14      206.60      238.36     35.01 o
  -4   2  14      241.14      251.87     35.75 o
  -2   2  14      926.19      908.34     56.73 o
   0   2  14     1193.35     1151.54     65.45 o
   2   2  14     1376.65     1328.56     66.50 o
   4   2  14      867.86      950.88     60.04 o
   6   2  14      337.58      373.61     37.94 o
 -21   3  14      111.00      123.37     41.24 o
 -19   3  14      407.89      489.69     39.77 o
 -17   3  14      308.33      259.32     33.48 o
 -15   3  14      364.98      400.99     37.06 o
 -13   3  14      415.74      408.56     47.40 o
 -11   3  14      455.04      463.68     38.33 o
  -9   3  14      105.38       70.17     24.43 o
  -7   3  14       95.72      114.63     26.14 o
  -5   3  14      390.50      453.93     38.29 o
  -3   3  14     1509.27     1605.59     98.60 o
  -1   3  14      875.57      916.42     58.54 o
   1   3  14      244.01      270.10     39.27 o
   3   3  14      647.58      599.12     71.96 o
 -18   4  14      291.72      360.62     44.71 o
 -16   4  14      344.69      307.87     36.59 o
 -14   4  14      518.40      528.24     43.11 o
 -12   4  14      627.13      676.61     46.44 o
 -10   4  14      853.24     1017.99     54.50 o
  -8   4  14       45.72       40.80     23.88 o
  -6   4  14       32.25       63.57     24.85 o
  -4   4  14      591.26      693.02     46.68 o
  -2   4  14      294.32      211.26     32.24 o
   0   4  14      271.33      355.55     44.18 o
 -21   1  15        4.46        1.83     26.47 o
 -19   1  15       12.14       12.71     27.94 o
 -17   1  15        6.82       42.63     27.56 o
 -15   1  15       35.00       74.01     40.69 o
 -13   1  15        1.07        1.33     32.90 o
 -11   1  15       11.30       -9.77     29.60 o
  -9   1  15       16.89       -3.10     32.74 o
  -7   1  15      110.19      124.81     31.53 o
  -5   1  15        4.60       -1.23     23.21 o
  -3   1  15      148.73      130.12     31.55 o
  -1   1  15       10.32        3.65     25.31 o
   1   1  15      154.30      150.27     32.80 o
   3   1  15       10.97       39.57     29.65 o
 -20   2  15       10.36       -6.21     29.67 o
 -18   2  15       72.19       76.12     30.37 o
 -16   2  15      321.02      330.19     41.85 o
 -14   2  15        4.29       10.90     25.36 o
 -12   2  15      158.28      156.59     32.63 o
 -10   2  15      104.10       53.23     28.06 o
  -8   2  15        6.18       46.24     27.15 o
  -6   2  15        1.22       -1.06     25.07 o
  -4   2  15        4.37        5.20     26.03 o
  -2   2  15        5.39        4.80     25.07 o
   0   2  15        2.05       -8.12     25.58 o
   2   2  15        7.74       20.57     27.79 o
 -17   3  15        2.26        7.68     24.47 o
 -15   3  15        2.23       10.10     22.13 o
 -13   3  15       22.42       36.40     24.92 o
 -11   3  15        1.18       15.94     23.37 o
  -9   3  15      170.78      146.25     33.39 o
  -7   3  15        0.74       37.97     27.35 o
  -5   3  15       15.74       36.81     26.65 o
  -3   3  15        8.09        1.14     27.40 o
 -18   0  16       43.52       25.26     54.51 o
 -16   0  16       37.00        2.66     54.51 o
 -14   0  16       28.40       42.54     55.84 o
 -12   0  16        7.37      101.04     58.50 o
 -10   0  16      713.98      670.08     97.05 o
  -8   0  16      527.71      519.84     87.75 o
  -6   0  16      380.31      272.55     69.14 o
  -4   0  16      530.19      491.92     87.75 o
  -2   0  16      435.21      311.11     74.45 o
 -17   1  16      191.56      169.41     63.82 o
 -15   1  16      173.92      303.24     54.94 o
 -13   1  16      218.10      293.69     69.80 o
 -11   1  16      324.35      300.25     53.49 o
  -9   1  16      311.84      360.22     69.80 o
  -7   1  16      151.85      229.64     48.89 o
  -5   1  16      196.74      263.20     39.01 o
  -3   1  16      412.76      347.59     43.98 o
 -14   2  16      119.97      103.18     42.48 o
 -12   2  16      302.06      388.01     59.69 o
 -10   2  16       85.47      119.24     34.21 o
  -8   2  16      191.30      150.05     35.15 o
  -6   2  16      241.52      269.52     41.22 o
 
